# Supplementary material for: LMO2 attenuates tumor growth by targeting the Wnt signaling pathway in breast and colorectal cancer
Source: Sci Rep. 2016 Oct 25;6:36050. doi: 10.1038/srep36050 (PMC5078767; doi:10.1038/srep36050)
Supplement: Supplementary Information [file srep36050-s1.xls]

## Sheet: genomic_HiSeqV2_PANCAN_clinical
_SAMPLE_ID	user: LMO2	sample_type	_cohort
TCGA-CK-5915-01	-4.15591	1	Colon Cancer
TCGA-VS-A9V4-01	-4.02361	1	Cervical Cancer
TCGA-P3-A6T3-01	-3.97841	1	Head and Neck Cancer
TCGA-CV-5442-01	-3.93081	1	Head and Neck Cancer
TCGA-ER-A3ES-06	-3.88911	2	Melanoma
TCGA-GU-A42Q-01	-3.79811	1	Bladder Cancer
TCGA-G4-6317-01	-3.79741	1	Colon Cancer
TCGA-D3-A8GK-06	-3.78221	2	Melanoma
TCGA-BF-A9VF-01	-3.76301	1	Melanoma
TCGA-WC-AA9A-01	-3.73681	1	Ocular melanomas
TCGA-RU-A8FL-01	-3.69301	1	Colon Cancer
TCGA-EE-A20C-06	-3.62811	2	Melanoma
TCGA-EE-A185-06	-3.60671	2	Melanoma
TCGA-DM-A28M-01	-3.60261	1	Colon Cancer
TCGA-WC-A885-01	-3.59001	1	Ocular melanomas
TCGA-EE-A29E-06	-3.56241	2	Melanoma
TCGA-AD-6889-01	-3.55631	1	Colon Cancer
TCGA-VN-A943-01	-3.53751	1	Prostate Cancer
TCGA-AZ-4614-01	-3.53091	1	Colon Cancer
TCGA-AH-6897-01	-3.52541	1	Rectal Cancer
TCGA-V4-A9E9-01	-3.51871	1	Ocular melanomas
TCGA-UY-A8OB-01	-3.51451	1	Bladder Cancer
TCGA-BC-A5W4-01	-3.51061	1	Liver Cancer
TCGA-V4-A9EA-01	-3.50971	1	Ocular melanomas
TCGA-EE-A2GR-06	-3.49981	2	Melanoma
TCGA-D5-6537-01	-3.49191	1	Colon Cancer
TCGA-WE-A8ZT-06	-3.48131	2	Melanoma
TCGA-DK-A3IM-01	-3.42991	1	Bladder Cancer
TCGA-A6-5665-01	-3.41011	1	Colon Cancer
TCGA-GN-A262-06	-3.36951	2	Melanoma
TCGA-DA-A3F3-06	-3.36101	2	Melanoma
TCGA-BF-AAOX-01	-3.35401	1	Melanoma
TCGA-DY-A1H8-01	-3.35081	1	Rectal Cancer
TCGA-39-5037-01	-3.34831	1	Lung Squamous Cell Carcinoma
TCGA-64-1678-01	-3.34111	1	Lung Adenocarcinoma
TCGA-85-8070-01	-3.30901	1	Lung Squamous Cell Carcinoma
TCGA-DA-A1IA-06	-3.29451	2	Melanoma
TCGA-CV-6960-01	-3.28211	1	Head and Neck Cancer
TCGA-AZ-6599-01	-3.27081	1	Colon Cancer
TCGA-DM-A1DA-01	-3.25401	1	Colon Cancer
TCGA-G4-6320-01	-3.23841	1	Colon Cancer
TCGA-G4-6626-01	-3.23751	1	Colon Cancer
TCGA-CV-5977-01	-3.22551	1	Head and Neck Cancer
TCGA-HM-A6W2-06	-3.22411	2	Cervical Cancer
TCGA-VD-A8KB-01	-3.21511	1	Ocular melanomas
TCGA-AY-A54L-01	-3.20581	1	Colon Cancer
TCGA-NH-A50T-01	-3.20561	1	Colon Cancer
TCGA-VD-A8KA-01	-3.20441	1	Ocular melanomas
TCGA-AA-3502-01	-3.18591	1	Colon Cancer
TCGA-A6-6652-01	-3.17741	1	Colon Cancer
TCGA-NH-A8F7-01	-3.17181	1	Colon Cancer
TCGA-AA-A02Y-01	-3.17071	1	Colon Cancer
TCGA-GN-A26D-06	-3.16851	2	Melanoma
TCGA-AF-5654-01	-3.15511	1	Rectal Cancer
TCGA-N8-A4PL-01	-3.14291	1	Uterine Carcinosarcoma
TCGA-C5-A7UC-01	-3.14021	1	Cervical Cancer
TCGA-EB-A82C-01	-3.12861	1	Melanoma
TCGA-DA-A95Y-06	-3.11991	2	Melanoma
TCGA-V4-A9ET-01	-3.10331	1	Ocular melanomas
TCGA-A2-A0YJ-01	-3.10121	1	Breast Cancer
TCGA-HZ-7289-01	-3.09721	1	Pancreatic Cancer
TCGA-85-8352-01	-3.07331	1	Lung Squamous Cell Carcinoma
TCGA-33-AASJ-01	-3.07201	1	Lung Squamous Cell Carcinoma
TCGA-V4-A9E5-01	-3.07161	1	Ocular melanomas
TCGA-AD-6888-01	-3.06791	1	Colon Cancer
TCGA-XF-A8HG-01	-3.06151	1	Bladder Cancer
TCGA-KU-A66T-01	-3.05991	1	Head and Neck Cancer
TCGA-VS-A953-01	-3.05621	1	Cervical Cancer
TCGA-V4-A9E7-01	-3.05381	1	Ocular melanomas
TCGA-V4-A9F5-01	-3.04431	1	Ocular melanomas
TCGA-G4-6586-01	-3.03881	1	Colon Cancer
TCGA-DM-A1HA-01	-3.02851	1	Colon Cancer
TCGA-AA-A01Z-01	-3.02631	1	Colon Cancer
TCGA-D3-A5GL-06	-3.01751	2	Melanoma
TCGA-DM-A1HB-01	-3.01561	1	Colon Cancer
TCGA-E5-A2PC-01	-3.01451	1	Bladder Cancer
TCGA-EE-A3AD-06	-3.01201	2	Melanoma
TCGA-DM-A1DB-01	-3.01191	1	Colon Cancer
TCGA-EA-A5FO-01	-3.01091	1	Cervical Cancer
TCGA-63-5128-01	-3.00931	1	Lung Squamous Cell Carcinoma
TCGA-G4-6307-01	-3.00521	1	Colon Cancer
TCGA-4T-AA8H-01	-3.00131	1	Colon Cancer
TCGA-CM-4744-01	-2.99661	1	Colon Cancer
TCGA-DD-AAD0-01	-2.99161	1	Liver Cancer
TCGA-CC-A9FW-01	-2.98371	1	Liver Cancer
TCGA-Q1-A73S-01	-2.97821	1	Cervical Cancer
TCGA-FS-A1ZN-01	-2.97381	1	Melanoma
TCGA-G4-6306-01	-2.97151	1	Colon Cancer
TCGA-HC-7077-01	-2.97021	1	Prostate Cancer
TCGA-DY-A1DG-01	-2.96421	1	Rectal Cancer
TCGA-CA-6715-01	-2.95771	1	Colon Cancer
TCGA-86-7955-01	-2.95401	1	Lung Adenocarcinoma
TCGA-G4-6588-01	-2.95391	1	Colon Cancer
TCGA-A6-5656-01	-2.95381	1	Colon Cancer
TCGA-NH-A8F7-06	-2.95241	2	Colon Cancer
TCGA-DM-A28F-01	-2.94521	1	Colon Cancer
TCGA-A6-6653-01	-2.94311	1	Colon Cancer
TCGA-YZ-A985-01	-2.93961	1	Ocular melanomas
TCGA-ER-A2NE-06	-2.93171	2	Melanoma
TCGA-FS-A1ZY-06	-2.92711	2	Melanoma
TCGA-2A-A8W1-01	-2.92681	1	Prostate Cancer
TCGA-AY-6386-01	-2.92411	1	Colon Cancer
TCGA-F4-6808-01	-2.92251	1	Colon Cancer
TCGA-YZ-A982-01	-2.91651	1	Ocular melanomas
TCGA-EE-A29V-06	-2.91611	2	Melanoma
TCGA-FS-A1ZK-06	-2.90671	2	Melanoma
TCGA-HS-A5N9-01	-2.90501	1	Sarcoma
TCGA-BF-A1PV-01	-2.89821	1	Melanoma
TCGA-P3-A6T0-01	-2.89541	1	Head and Neck Cancer
TCGA-EE-A3AG-06	-2.89371	2	Melanoma
TCGA-Q1-A6DV-01	-2.89161	1	Cervical Cancer
TCGA-85-8354-01	-2.88781	1	Lung Squamous Cell Carcinoma
TCGA-EB-A5FP-01	-2.88621	1	Melanoma
TCGA-CK-4952-01	-2.88611	1	Colon Cancer
TCGA-EE-A17Z-06	-2.87871	2	Melanoma
TCGA-DM-A0XD-01	-2.87401	1	Colon Cancer
TCGA-D3-A5GT-01	-2.86531	1	Melanoma
TCGA-VS-A9UL-01	-2.86501	1	Cervical Cancer
TCGA-GN-A4U7-06	-2.86411	2	Melanoma
TCGA-62-A46O-01	-2.86131	1	Lung Adenocarcinoma
TCGA-CL-5917-01	-2.85411	1	Rectal Cancer
TCGA-EB-A5KH-06	-2.85151	2	Melanoma
TCGA-BB-A5HU-01	-2.84701	1	Head and Neck Cancer
TCGA-AH-6903-01	-2.84371	1	Rectal Cancer
TCGA-EE-A29L-06	-2.83251	2	Melanoma
TCGA-BB-7864-01	-2.83231	1	Head and Neck Cancer
TCGA-FW-A3TU-06	-2.83171	2	Melanoma
TCGA-HQ-A2OF-01	-2.83091	1	Bladder Cancer
TCGA-DM-A0XF-01	-2.83081	1	Colon Cancer
TCGA-QG-A5YV-01	-2.82751	1	Colon Cancer
TCGA-CV-7437-01	-2.82351	1	Head and Neck Cancer
TCGA-DQ-7588-01	-2.82311	1	Head and Neck Cancer
TCGA-W3-AA21-06	-2.82311	2	Melanoma
TCGA-77-8153-01	-2.82121	1	Lung Squamous Cell Carcinoma
TCGA-CV-7253-01	-2.82111	1	Head and Neck Cancer
TCGA-DM-A1D9-01	-2.82091	1	Colon Cancer
TCGA-EB-A44O-01	-2.82041	1	Melanoma
TCGA-HQ-A5ND-01	-2.81511	1	Bladder Cancer
TCGA-FS-A1ZZ-06	-2.80931	2	Melanoma
TCGA-D3-A3ML-06	-2.80711	2	Melanoma
TCGA-33-4532-01	-2.80421	1	Lung Squamous Cell Carcinoma
TCGA-V4-A9EO-01	-2.80271	1	Ocular melanomas
TCGA-RW-A681-01	-2.80181	1	Pheochromocytoma & Paraganglioma
TCGA-66-2754-01	-2.79981	1	Lung Squamous Cell Carcinoma
TCGA-J9-A52D-01	-2.79861	1	Prostate Cancer
TCGA-E2-A1LG-01	-2.79581	1	Breast Cancer
TCGA-GN-A8LK-06	-2.79501	2	Melanoma
TCGA-CM-6675-01	-2.79441	1	Colon Cancer
TCGA-V4-A9EF-01	-2.79091	1	Ocular melanomas
TCGA-YD-A89C-06	-2.79071	2	Melanoma
TCGA-69-7760-01	-2.78271	1	Lung Adenocarcinoma
TCGA-36-1575-01	-2.78251	1	Ovarian Cancer
TCGA-VD-AA8R-01	-2.77911	1	Ocular melanomas
TCGA-EB-A430-01	-2.77351	1	Melanoma
TCGA-EB-A44P-01	-2.77121	1	Melanoma
TCGA-D3-A8GV-06	-2.76951	2	Melanoma
TCGA-EB-A41B-01	-2.76741	1	Melanoma
TCGA-O2-A5IB-01	-2.76651	1	Lung Squamous Cell Carcinoma
TCGA-MP-A4TF-01	-2.76381	1	Lung Adenocarcinoma
TCGA-EE-A17X-06	-2.76251	2	Melanoma
TCGA-AA-3712-01	-2.75821	1	Colon Cancer
TCGA-A6-5661-01	-2.75801	1	Colon Cancer
TCGA-AY-A71X-01	-2.75571	1	Colon Cancer
TCGA-VD-A8KL-01	-2.75181	1	Ocular melanomas
TCGA-EB-A5UN-06	-2.74401	2	Melanoma
TCGA-MF-A522-01	-2.74161	1	Lung Squamous Cell Carcinoma
TCGA-A1-A0SO-01	-2.73611	1	Breast Cancer
TCGA-EB-A431-01	-2.72831	1	Melanoma
TCGA-VS-A8QH-01	-2.72811	1	Cervical Cancer
TCGA-M7-A71Z-01	-2.72741	1	Prostate Cancer
TCGA-DQ-5629-01	-2.72141	1	Head and Neck Cancer
TCGA-E2-A158-01	-2.71621	1	Breast Cancer
TCGA-46-3768-01	-2.71241	1	Lung Squamous Cell Carcinoma
TCGA-18-4083-01	-2.70711	1	Lung Squamous Cell Carcinoma
TCGA-KU-A6H7-06	-2.70581	2	Head and Neck Cancer
TCGA-CN-A6V7-01	-2.70191	1	Head and Neck Cancer
TCGA-G9-6332-01	-2.70131	1	Prostate Cancer
TCGA-EK-A3GM-01	-2.69991	1	Cervical Cancer
TCGA-FD-A3SN-01	-2.69851	1	Bladder Cancer
TCGA-G4-6298-01	-2.69471	1	Colon Cancer
TCGA-EE-A2GB-06	-2.69321	2	Melanoma
TCGA-05-4415-01	-2.68381	1	Lung Adenocarcinoma
TCGA-AZ-4313-01	-2.68291	1	Colon Cancer
TCGA-VS-A9UP-01	-2.68051	1	Cervical Cancer
TCGA-VD-A8KO-01	-2.67231	1	Ocular melanomas
TCGA-VP-A875-01	-2.67231	1	Prostate Cancer
TCGA-56-8082-01	-2.66561	1	Lung Squamous Cell Carcinoma
TCGA-AL-A5DJ-01	-2.65871	1	Kidney Papillary Cell Carcinoma
TCGA-A8-A06Q-01	-2.65721	1	Breast Cancer
TCGA-V4-A9EJ-01	-2.65611	1	Ocular melanomas
TCGA-RP-A690-06	-2.65371	2	Melanoma
TCGA-CV-5435-01	-2.65131	1	Head and Neck Cancer
TCGA-DM-A1D4-01	-2.64731	1	Colon Cancer
TCGA-BA-4075-01	-2.64641	1	Head and Neck Cancer
TCGA-EK-A2PM-01	-2.64581	1	Cervical Cancer
TCGA-04-1519-01	-2.64061	1	Ovarian Cancer
TCGA-G4-6304-01	-2.64051	1	Colon Cancer
TCGA-CA-5256-01	-2.63431	1	Colon Cancer
TCGA-DC-6155-01	-2.62551	1	Rectal Cancer
TCGA-DR-A0ZL-01	-2.62451	1	Cervical Cancer
TCGA-VD-AA8M-01	-2.62341	1	Ocular melanomas
TCGA-FC-A4JI-01	-2.61391	1	Prostate Cancer
TCGA-FR-A7U8-06	-2.61381	2	Melanoma
TCGA-D9-A6EA-06	-2.61141	2	Melanoma
TCGA-VD-A8K9-01	-2.61101	1	Ocular melanomas
TCGA-49-AAR9-01	-2.61091	1	Lung Adenocarcinoma
TCGA-D5-5540-01	-2.60661	1	Colon Cancer
TCGA-D5-6532-01	-2.60541	1	Colon Cancer
TCGA-77-7138-01	-2.60421	1	Lung Squamous Cell Carcinoma
TCGA-DY-A0XA-01	-2.60331	1	Rectal Cancer
TCGA-WE-A8JZ-06	-2.60131	2	Melanoma
TCGA-ZJ-AB0I-01	-2.59451	1	Cervical Cancer
TCGA-18-5592-01	-2.59361	1	Lung Squamous Cell Carcinoma
TCGA-CV-6951-01	-2.59141	1	Head and Neck Cancer
TCGA-CN-4727-01	-2.59021	1	Head and Neck Cancer
TCGA-91-6847-01	-2.58981	1	Lung Adenocarcinoma
TCGA-EF-5830-01	-2.58981	1	Rectal Cancer
TCGA-KN-8421-01	-2.58941	1	Kidney Chromophobe
TCGA-CV-6945-01	-2.58211	1	Head and Neck Cancer
TCGA-AD-A5EJ-01	-2.58201	1	Colon Cancer
TCGA-DD-AAED-01	-2.58191	1	Liver Cancer
TCGA-6A-AB49-01	-2.58001	1	Lung Squamous Cell Carcinoma
TCGA-CK-6746-01	-2.57871	1	Colon Cancer
TCGA-V4-A9EE-01	-2.57831	1	Ocular melanomas
TCGA-BB-A5HY-01	-2.57701	1	Head and Neck Cancer
TCGA-IR-A3LI-01	-2.57151	1	Cervical Cancer
TCGA-IE-A4EK-01	-2.56791	1	Sarcoma
TCGA-WC-AA9E-01	-2.56761	1	Ocular melanomas
TCGA-BC-A10U-01	-2.56611	1	Liver Cancer
TCGA-BC-A216-01	-2.56281	1	Liver Cancer
TCGA-DX-A48R-01	-2.56281	1	Sarcoma
TCGA-A6-6650-01	-2.56271	1	Colon Cancer
TCGA-AN-A0G0-01	-2.55311	1	Breast Cancer
TCGA-FC-A6HD-01	-2.55311	1	Prostate Cancer
TCGA-AA-3492-01	-2.54991	1	Colon Cancer
TCGA-F5-6861-01	-2.54991	1	Rectal Cancer
TCGA-DA-A3F5-06	-2.54721	2	Melanoma
TCGA-CM-6171-01	-2.54601	1	Colon Cancer
TCGA-EB-A24D-01	-2.54351	1	Melanoma
TCGA-V4-A9EC-01	-2.53241	1	Ocular melanomas
TCGA-2Y-A9H0-01	-2.53011	1	Liver Cancer
TCGA-FR-A8YD-06	-2.52561	2	Melanoma
TCGA-C5-A1M6-01	-2.51801	1	Cervical Cancer
TCGA-AZ-5407-01	-2.51611	1	Colon Cancer
TCGA-BF-A3DM-01	-2.51441	1	Melanoma
TCGA-V4-A9F8-01	-2.51341	1	Ocular melanomas
TCGA-G2-A2EL-01	-2.51091	1	Bladder Cancer
TCGA-HC-A76X-01	-2.50801	1	Prostate Cancer
TCGA-77-8143-01	-2.50561	1	Lung Squamous Cell Carcinoma
TCGA-A6-6140-01	-2.50521	1	Colon Cancer
TCGA-13-0893-01	-2.50421	1	Ovarian Cancer
TCGA-HC-7075-01	-2.50061	1	Prostate Cancer
TCGA-CV-A45U-01	-2.49941	1	Head and Neck Cancer
TCGA-CR-6473-01	-2.49941	1	Head and Neck Cancer
TCGA-ED-A7PZ-01	-2.49821	1	Liver Cancer
TCGA-CH-5753-01	-2.48561	1	Prostate Cancer
TCGA-CV-5431-01	-2.48401	1	Head and Neck Cancer
TCGA-EE-A29R-06	-2.47771	2	Melanoma
TCGA-BB-7870-01	-2.47481	1	Head and Neck Cancer
TCGA-5M-AAT4-01	-2.47421	1	Colon Cancer
TCGA-33-4587-01	-2.47181	1	Lung Squamous Cell Carcinoma
TCGA-IR-A3L7-01	-2.47141	1	Cervical Cancer
TCGA-D9-A1X3-06	-2.46771	2	Melanoma
TCGA-FS-A4FB-06	-2.46311	2	Melanoma
TCGA-G4-6309-01	-2.45811	1	Colon Cancer
TCGA-GF-A769-01	-2.45631	1	Melanoma
TCGA-AG-3725-01	-2.45471	1	Rectal Cancer
TCGA-D3-A8GP-06	-2.45271	2	Melanoma
TCGA-DC-6683-01	-2.44781	1	Rectal Cancer
TCGA-BF-AAP6-01	-2.44681	1	Melanoma
TCGA-V4-A9EW-01	-2.44591	1	Ocular melanomas
TCGA-V4-A9EM-01	-2.44501	1	Ocular melanomas
TCGA-FS-A1ZE-06	-2.44141	2	Melanoma
TCGA-IQ-A61G-01	-2.44081	1	Head and Neck Cancer
TCGA-EE-A2MD-06	-2.43881	2	Melanoma
TCGA-A6-5667-01	-2.43791	1	Colon Cancer
TCGA-ER-A19F-06	-2.43741	2	Melanoma
TCGA-66-2756-01	-2.43381	1	Lung Squamous Cell Carcinoma
TCGA-AY-A69D-01	-2.43241	1	Colon Cancer
TCGA-WC-A880-01	-2.43211	1	Ocular melanomas
TCGA-Q1-A73Q-01	-2.43141	1	Cervical Cancer
TCGA-Q1-A6DT-01	-2.43051	1	Cervical Cancer
TCGA-CC-A9FU-01	-2.42671	1	Liver Cancer
TCGA-WC-A87T-01	-2.42641	1	Ocular melanomas
TCGA-WE-A8ZR-06	-2.42631	2	Melanoma
TCGA-E2-A574-01	-2.42591	1	Breast Cancer
TCGA-63-7023-01	-2.42231	1	Lung Squamous Cell Carcinoma
TCGA-D5-6530-01	-2.42221	1	Colon Cancer
TCGA-V3-A9ZY-01	-2.42221	1	Ocular melanomas
TCGA-KC-A7F5-01	-2.41801	1	Prostate Cancer
TCGA-GN-A4U4-06	-2.41591	2	Melanoma
TCGA-D3-A2JK-06	-2.41561	2	Melanoma
TCGA-V4-A9F7-01	-2.41511	1	Ocular melanomas
TCGA-D3-A8GI-06	-2.41171	2	Melanoma
TCGA-2G-AAGW-01	-2.40771	1	Testicular Cancaer
TCGA-34-A5IX-01	-2.40641	1	Lung Squamous Cell Carcinoma
TCGA-T9-A92H-01	-2.40451	1	Colon Cancer
TCGA-VD-AA8O-01	-2.39971	1	Ocular melanomas
TCGA-NK-A5CT-01	-2.39891	1	Lung Squamous Cell Carcinoma
TCGA-T3-A92N-01	-2.39781	1	Head and Neck Cancer
TCGA-EI-6510-01	-2.39571	1	Rectal Cancer
TCGA-CN-A49A-01	-2.39471	1	Head and Neck Cancer
TCGA-85-A4QQ-01	-2.38681	1	Lung Squamous Cell Carcinoma
TCGA-YJ-A8SW-01	-2.38641	1	Prostate Cancer
TCGA-D3-A2JG-06	-2.38231	2	Melanoma
TCGA-AZ-6598-01	-2.36711	1	Colon Cancer
TCGA-D5-6531-01	-2.36701	1	Colon Cancer
TCGA-ZF-AA4W-01	-2.36441	1	Bladder Cancer
TCGA-G4-6317-02	-2.36441	3	Colon Cancer
TCGA-EE-A20H-06	-2.36241	2	Melanoma
TCGA-A7-A13E-01	-2.36171	1	Formalin Fixed Paraffin-Embedded Pilot Phase II
TCGA-ZF-AA5N-01	-2.35991	1	Bladder Cancer
TCGA-DM-A28H-01	-2.35791	1	Colon Cancer
TCGA-VP-A87K-01	-2.35741	1	Prostate Cancer
TCGA-D9-A6EC-06	-2.35581	2	Melanoma
TCGA-EB-A6QY-01	-2.35571	1	Melanoma
TCGA-CK-5914-01	-2.35331	1	Colon Cancer
TCGA-VD-A8KJ-01	-2.35131	1	Ocular melanomas
TCGA-4V-A9QT-01	-2.34611	1	thymoma
TCGA-21-1080-01	-2.34411	1	Lung Squamous Cell Carcinoma
TCGA-44-5644-01	-2.34121	1	Lung Adenocarcinoma
TCGA-D9-A4Z2-01	-2.33911	1	Melanoma
TCGA-V4-A9EZ-01	-2.33871	1	Ocular melanomas
TCGA-CN-6024-01	-2.33821	1	Head and Neck Cancer
TCGA-GN-A4U3-06	-2.33781	2	Melanoma
TCGA-DD-AACV-01	-2.33551	1	Liver Cancer
TCGA-VD-A8KF-01	-2.33411	1	Ocular melanomas
TCGA-B6-A0X5-01	-2.33381	1	Breast Cancer
TCGA-W5-AA34-01	-2.33371	1	Bile Duct Cancer
TCGA-BA-A6DA-01	-2.33241	1	Head and Neck Cancer
TCGA-EM-A2CN-01	-2.33111	1	Thyroid Cancer
TCGA-D8-A1XF-01	-2.32971	1	Breast Cancer
TCGA-VD-A8K7-01	-2.32321	1	Ocular melanomas
TCGA-DX-AB3C-01	-2.32301	1	Sarcoma
TCGA-EK-A2PG-01	-2.32261	1	Cervical Cancer
TCGA-FW-A3I3-06	-2.32161	2	Melanoma
TCGA-GN-A8LL-06	-2.32001	2	Melanoma
TCGA-UF-A7JC-01	-2.31661	1	Head and Neck Cancer
TCGA-D5-6538-01	-2.31241	1	Colon Cancer
TCGA-CV-7245-01	-2.31141	1	Head and Neck Cancer
TCGA-FD-A3SS-01	-2.31101	1	Bladder Cancer
TCGA-FR-A3YN-06	-2.30951	2	Melanoma
TCGA-A7-A4SF-01	-2.30811	1	Breast Cancer
TCGA-CV-5979-01	-2.30661	1	Head and Neck Cancer
TCGA-FS-A1Z3-06	-2.30521	2	Melanoma
TCGA-CK-6747-01	-2.30241	1	Colon Cancer
TCGA-4Z-AA84-01	-2.30031	1	Bladder Cancer
TCGA-CR-6493-01	-2.30021	1	Head and Neck Cancer
TCGA-UF-A71A-06	-2.29971	2	Head and Neck Cancer
TCGA-V4-A9EY-01	-2.29841	1	Ocular melanomas
TCGA-DQ-7592-01	-2.29441	1	Head and Neck Cancer
TCGA-KK-A8II-01	-2.29371	1	Prostate Cancer
TCGA-EW-A1OX-01	-2.29281	1	Breast Cancer
TCGA-V4-A9EU-01	-2.28841	1	Ocular melanomas
TCGA-43-A474-01	-2.28781	1	Lung Squamous Cell Carcinoma
TCGA-BT-A20N-01	-2.28291	1	Bladder Cancer
TCGA-D3-A3MO-06	-2.28191	2	Melanoma
TCGA-FJ-A3Z9-01	-2.28021	1	Bladder Cancer
TCGA-DM-A1D8-01	-2.27801	1	Colon Cancer
TCGA-77-8128-01	-2.27621	1	Lung Squamous Cell Carcinoma
TCGA-J1-A4AH-01	-2.27491	1	Lung Squamous Cell Carcinoma
TCGA-85-8277-01	-2.27401	1	Lung Squamous Cell Carcinoma
TCGA-AD-6963-01	-2.27271	1	Colon Cancer
TCGA-D5-6540-01	-2.27211	1	Colon Cancer
TCGA-W5-AA2T-01	-2.27201	1	Bile Duct Cancer
TCGA-W5-AA2I-01	-2.27091	1	Bile Duct Cancer
TCGA-G4-6315-01	-2.26951	1	Colon Cancer
TCGA-DM-A282-01	-2.26891	1	Colon Cancer
TCGA-JW-AAVH-01	-2.26641	1	Cervical Cancer
TCGA-DE-A4MD-01	-2.26271	1	Thyroid Cancer
TCGA-55-6972-01	-2.26131	1	Lung Adenocarcinoma
TCGA-G5-6235-01	-2.26041	1	Rectal Cancer
TCGA-ER-A196-01	-2.26001	1	Melanoma
TCGA-E9-A54X-01	-2.25961	1	Breast Cancer
TCGA-WC-A87U-01	-2.25931	1	Ocular melanomas
TCGA-EE-A17Y-06	-2.25901	2	Melanoma
TCGA-DD-A39Y-01	-2.25831	1	Liver Cancer
TCGA-97-8171-01	-2.25751	1	Lung Adenocarcinoma
TCGA-77-8009-01	-2.25721	1	Lung Squamous Cell Carcinoma
TCGA-55-8094-01	-2.25451	1	Lung Adenocarcinoma
TCGA-HC-8259-01	-2.25381	1	Prostate Cancer
TCGA-GH-A9DA-01	-2.25341	1	Cervical Cancer
TCGA-IH-A3EA-01	-2.25081	1	Melanoma
TCGA-FD-A3N6-01	-2.24981	1	Bladder Cancer
TCGA-D8-A1JM-01	-2.24771	1	Breast Cancer
TCGA-55-7913-01	-2.24681	1	Lung Adenocarcinoma
TCGA-QK-A8ZA-01	-2.24561	1	Head and Neck Cancer
TCGA-DM-A28K-01	-2.24501	1	Colon Cancer
TCGA-HC-7738-01	-2.24461	1	Prostate Cancer
TCGA-D3-A1Q1-06	-2.24401	2	Melanoma
TCGA-DK-A1AE-01	-2.24281	1	Bladder Cancer
TCGA-EE-A3AH-06	-2.24131	2	Melanoma
TCGA-4Z-AA82-01	-2.24051	1	Bladder Cancer
TCGA-AD-6890-01	-2.23891	1	Colon Cancer
TCGA-04-1364-01	-2.23851	1	Ovarian Cancer
TCGA-C5-A0TN-01	-2.23781	1	Cervical Cancer
TCGA-E9-A1N8-01	-2.23741	1	Breast Cancer
TCGA-CM-6166-01	-2.23401	1	Colon Cancer
TCGA-4Z-AA81-01	-2.23331	1	Bladder Cancer
TCGA-EB-A51B-01	-2.23241	1	Melanoma
TCGA-DD-A4NQ-01	-2.23231	1	Liver Cancer
TCGA-YG-AA3P-06	-2.23121	2	Melanoma
TCGA-FU-A3NI-01	-2.22881	1	Cervical Cancer
TCGA-CC-A8HU-01	-2.22751	1	Liver Cancer
TCGA-VD-A8KH-01	-2.22631	1	Ocular melanomas
TCGA-94-8035-01	-2.22211	1	Lung Squamous Cell Carcinoma
TCGA-CV-6003-01	-2.22121	1	Head and Neck Cancer
TCGA-BF-A5EP-01	-2.22011	1	Melanoma
TCGA-5M-AAT5-01	-2.21931	1	Colon Cancer
TCGA-18-5595-01	-2.21761	1	Lung Squamous Cell Carcinoma
TCGA-D3-A2JE-06	-2.21671	2	Melanoma
TCGA-AZ-6608-01	-2.21641	1	Colon Cancer
TCGA-EE-A29A-06	-2.21571	2	Melanoma
TCGA-CV-6441-01	-2.21321	1	Head and Neck Cancer
TCGA-3N-A9WB-06	-2.21291	2	Melanoma
TCGA-CI-6622-01	-2.20981	1	Rectal Cancer
TCGA-EE-A184-06	-2.20831	2	Melanoma
TCGA-C5-A1MN-01	-2.20821	1	Cervical Cancer
TCGA-GV-A40E-01	-2.20461	1	Bladder Cancer
TCGA-D3-A3C6-06	-2.20291	2	Melanoma
TCGA-CR-7390-01	-2.20121	1	Head and Neck Cancer
TCGA-A6-2682-01	-2.19691	1	Colon Cancer
TCGA-ZF-A9R0-01	-2.19571	1	Bladder Cancer
TCGA-KC-A7FD-01	-2.19491	1	Prostate Cancer
TCGA-GD-A3OS-01	-2.19171	1	Bladder Cancer
TCGA-39-5034-01	-2.19161	1	Lung Squamous Cell Carcinoma
TCGA-V4-A9EQ-01	-2.19131	1	Ocular melanomas
TCGA-NH-A6GC-01	-2.19091	1	Colon Cancer
TCGA-YL-A8S9-01	-2.18951	1	Prostate Cancer
TCGA-EE-A3J4-06	-2.18731	2	Melanoma
TCGA-CN-6997-01	-2.18681	1	Head and Neck Cancer
TCGA-EE-A29D-06	-2.18531	2	Melanoma
TCGA-DK-A1A6-01	-2.18061	1	Bladder Cancer
TCGA-AZ-4615-01	-2.18001	1	Colon Cancer
TCGA-WX-AA47-01	-2.17991	1	Liver Cancer
TCGA-AU-3779-01	-2.17901	1	Colon Cancer
TCGA-KQ-A41O-01	-2.17711	1	Bladder Cancer
TCGA-BF-A3DL-01	-2.17711	1	Melanoma
TCGA-HD-A633-01	-2.17591	1	Head and Neck Cancer
TCGA-33-AASB-01	-2.17571	1	Lung Squamous Cell Carcinoma
TCGA-97-7937-01	-2.17531	1	Lung Adenocarcinoma
TCGA-CA-5254-01	-2.17271	1	Colon Cancer
TCGA-EE-A2MT-06	-2.17241	2	Melanoma
TCGA-66-2757-01	-2.17181	1	Lung Squamous Cell Carcinoma
TCGA-CV-6936-01	-2.17021	1	Head and Neck Cancer
TCGA-V4-A9ES-01	-2.16881	1	Ocular melanomas
TCGA-3K-AAZ8-01	-2.16311	1	Liver Cancer
TCGA-YG-AA3O-06	-2.16191	2	Melanoma
TCGA-BP-4352-01	-2.15891	1	Kidney Clear Cell Carcinoma
TCGA-RC-A6M6-01	-2.15891	1	Liver Cancer
TCGA-58-A46K-01	-2.15621	1	Lung Squamous Cell Carcinoma
TCGA-61-1724-01	-2.15491	1	Ovarian Cancer
TCGA-AD-5900-01	-2.15181	1	Colon Cancer
TCGA-2A-A8VX-01	-2.14861	1	Prostate Cancer
TCGA-CV-5436-01	-2.14811	1	Head and Neck Cancer
TCGA-HD-7754-01	-2.14791	1	Head and Neck Cancer
TCGA-B6-A0RE-01	-2.14661	1	Breast Cancer
TCGA-E2-A1LK-01	-2.14351	1	Breast Cancer
TCGA-P3-A6SX-01	-2.14241	1	Head and Neck Cancer
TCGA-VS-A8QC-01	-2.14121	1	Cervical Cancer
TCGA-DY-A1DC-01	-2.14121	1	Rectal Cancer
TCGA-G4-6310-01	-2.14061	1	Colon Cancer
TCGA-G3-A7M9-01	-2.14021	1	Liver Cancer
TCGA-AF-3911-01	-2.13891	1	Rectal Cancer
TCGA-21-A5DI-01	-2.13841	1	Lung Squamous Cell Carcinoma
TCGA-77-8148-01	-2.13161	1	Lung Squamous Cell Carcinoma
TCGA-BB-4228-01	-2.13141	1	Head and Neck Cancer
TCGA-VS-A8EB-01	-2.13121	1	Cervical Cancer
TCGA-EB-A3Y7-01	-2.13061	1	Melanoma
TCGA-D6-A4ZB-01	-2.12571	1	Head and Neck Cancer
TCGA-CM-5868-01	-2.12351	1	Colon Cancer
TCGA-EE-A29B-06	-2.12231	2	Melanoma
TCGA-BF-A5ER-01	-2.12121	1	Melanoma
TCGA-CV-7095-01	-2.12111	1	Head and Neck Cancer
TCGA-66-2793-01	-2.12061	1	Lung Squamous Cell Carcinoma
TCGA-WE-A8ZQ-06	-2.11851	2	Melanoma
TCGA-DC-6682-01	-2.11731	1	Rectal Cancer
TCGA-GN-A264-06	-2.11691	2	Melanoma
TCGA-OD-A75X-06	-2.11551	2	Melanoma
TCGA-22-5473-01	-2.11481	1	Lung Squamous Cell Carcinoma
TCGA-H7-8502-01	-2.11461	1	Head and Neck Cancer
TCGA-QG-A5YX-01	-2.11431	1	Colon Cancer
TCGA-77-A5G7-01	-2.11381	1	Lung Squamous Cell Carcinoma
TCGA-A2-A0YM-01	-2.11341	1	Breast Cancer
TCGA-CV-6950-01	-2.11331	1	Head and Neck Cancer
TCGA-V4-A9EX-01	-2.11021	1	Ocular melanomas
TCGA-DM-A28G-01	-2.10731	1	Colon Cancer
TCGA-VD-A8KE-01	-2.10471	1	Ocular melanomas
TCGA-CN-5367-01	-2.10461	1	Head and Neck Cancer
TCGA-BF-A5EO-01	-2.10391	1	Melanoma
TCGA-D3-A2J6-06	-2.10201	2	Melanoma
TCGA-CV-7432-01	-2.10131	1	Head and Neck Cancer
TCGA-73-A9RS-01	-2.09991	1	Lung Adenocarcinoma
TCGA-22-5477-01	-2.09861	1	Lung Squamous Cell Carcinoma
TCGA-EE-A3J7-06	-2.09761	2	Melanoma
TCGA-77-7463-01	-2.09621	1	Lung Squamous Cell Carcinoma
TCGA-P3-A6T2-01	-2.09511	1	Head and Neck Cancer
TCGA-66-2778-01	-2.09401	1	Lung Squamous Cell Carcinoma
TCGA-E9-A1RH-01	-2.09131	1	Breast Cancer
TCGA-FS-A1ZQ-06	-2.09131	2	Melanoma
TCGA-W5-AA2W-01	-2.09081	1	Bile Duct Cancer
TCGA-FS-A1ZJ-06	-2.08841	2	Melanoma
TCGA-AZ-4682-01	-2.08721	1	Colon Cancer
TCGA-F4-6856-01	-2.08521	1	Colon Cancer
TCGA-2A-AAYU-01	-2.08381	1	Prostate Cancer
TCGA-QG-A5Z1-01	-2.08191	1	Colon Cancer
TCGA-56-8307-01	-2.08081	1	Lung Squamous Cell Carcinoma
TCGA-AA-3697-01	-2.08021	1	Colon Cancer
TCGA-A8-A09K-01	-2.07971	1	Breast Cancer
TCGA-RZ-AB0B-01	-2.07571	1	Ocular melanomas
TCGA-DC-6160-01	-2.07481	1	Rectal Cancer
TCGA-46-6025-01	-2.07041	1	Lung Squamous Cell Carcinoma
TCGA-X6-A8C7-01	-2.07041	1	Sarcoma
TCGA-DM-A280-01	-2.07031	1	Colon Cancer
TCGA-D5-5537-01	-2.06881	1	Colon Cancer
TCGA-IR-A3LK-01	-2.06821	1	Cervical Cancer
TCGA-5M-AATE-01	-2.06771	1	Colon Cancer
TCGA-ZH-A8Y5-01	-2.06671	1	Bile Duct Cancer
TCGA-CQ-5332-01	-2.06231	1	Head and Neck Cancer
TCGA-D3-A51G-06	-2.06201	2	Melanoma
TCGA-85-6798-01	-2.06161	1	Lung Squamous Cell Carcinoma
TCGA-L1-A7W4-01	-2.06161	1	Pancreatic Cancer
TCGA-D5-6931-01	-2.06041	1	Colon Cancer
TCGA-79-5596-01	-2.05781	1	Lung Squamous Cell Carcinoma
TCGA-25-1634-01	-2.05741	1	Ovarian Cancer
TCGA-EB-A24C-01	-2.05701	1	Melanoma
TCGA-G4-6295-01	-2.05461	1	Colon Cancer
TCGA-EA-A3Y4-01	-2.05441	1	Cervical Cancer
TCGA-DM-A1D6-01	-2.05361	1	Colon Cancer
TCGA-37-4135-01	-2.05321	1	Lung Squamous Cell Carcinoma
TCGA-DA-A95Z-06	-2.05241	2	Melanoma
TCGA-FD-A3N5-01	-2.05041	1	Bladder Cancer
TCGA-2Z-A9J3-01	-2.04981	1	Kidney Papillary Cell Carcinoma
TCGA-CC-A5UE-01	-2.04911	1	Liver Cancer
TCGA-EE-A180-06	-2.04801	2	Melanoma
TCGA-CR-7399-01	-2.04771	1	Head and Neck Cancer
TCGA-66-2758-01	-2.04471	1	Lung Squamous Cell Carcinoma
TCGA-DD-A1EJ-01	-2.04251	1	Liver Cancer
TCGA-EI-6509-01	-2.04181	1	Rectal Cancer
TCGA-EE-A2GN-06	-2.04171	2	Melanoma
TCGA-KC-A4BN-01	-2.03771	1	Prostate Cancer
TCGA-D3-A1QA-06	-2.03611	2	Melanoma
TCGA-FB-AAPP-01	-2.03511	1	Pancreatic Cancer
TCGA-AM-5820-01	-2.03441	1	Colon Cancer
TCGA-G9-6494-01	-2.03421	1	Prostate Cancer
TCGA-NJ-A4YF-01	-2.03231	1	Lung Adenocarcinoma
TCGA-VS-A8EC-01	-2.03201	1	Cervical Cancer
TCGA-RC-A6M3-01	-2.03131	1	Liver Cancer
TCGA-ZD-A8I3-01	-2.02681	1	Bile Duct Cancer
TCGA-CN-6998-01	-2.02681	1	Head and Neck Cancer
TCGA-BB-4224-01	-2.02481	1	Head and Neck Cancer
TCGA-CM-6170-01	-2.02361	1	Colon Cancer
TCGA-BB-8601-01	-2.02211	1	Head and Neck Cancer
TCGA-BA-A6DE-01	-2.02201	1	Head and Neck Cancer
TCGA-77-8144-01	-2.02021	1	Lung Squamous Cell Carcinoma
TCGA-EE-A20I-06	-2.01991	2	Melanoma
TCGA-AD-6965-01	-2.01811	1	Colon Cancer
TCGA-FD-A3B5-01	-2.01601	1	Bladder Cancer
TCGA-EB-A4OY-01	-2.01421	1	Melanoma
TCGA-KK-A7AU-01	-2.01311	1	Prostate Cancer
TCGA-BF-A1PU-01	-2.01251	1	Melanoma
TCGA-A6-6648-01	-2.01071	1	Colon Cancer
TCGA-C5-A8YQ-01	-2.01021	1	Cervical Cancer
TCGA-EK-A3GJ-01	-2.01021	1	Cervical Cancer
TCGA-AN-A0AK-01	-2.01001	1	Breast Cancer
TCGA-FV-A3I0-01	-2.00961	1	Liver Cancer
TCGA-PQ-A6FI-01	-2.00831	1	Bladder Cancer
TCGA-DD-AAE6-01	-2.00681	1	Liver Cancer
TCGA-AD-A5EK-01	-2.00591	1	Colon Cancer
TCGA-20-1683-01	-2.00571	1	Ovarian Cancer
TCGA-V4-A9EI-01	-2.00481	1	Ocular melanomas
TCGA-W3-AA1R-06	-2.00151	2	Melanoma
TCGA-63-A5ML-01	-2.00051	1	Lung Squamous Cell Carcinoma
TCGA-63-A5MU-01	-2.00051	1	Lung Squamous Cell Carcinoma
TCGA-D9-A148-06	-1.99951	2	Melanoma
TCGA-22-5481-01	-1.99901	1	Lung Squamous Cell Carcinoma
TCGA-69-7979-01	-1.99881	1	Lung Adenocarcinoma
TCGA-33-4586-01	-1.99751	1	Lung Squamous Cell Carcinoma
TCGA-NH-A6GB-01	-1.99671	1	Colon Cancer
TCGA-TP-A8TV-01	-1.99611	1	Prostate Cancer
TCGA-FV-A3I0-11	-1.99501	0	Liver Cancer
TCGA-C5-A2LV-01	-1.99391	1	Cervical Cancer
TCGA-EB-A5SE-01	-1.99331	1	Melanoma
TCGA-E2-A15E-06	-1.99311	2	Breast Cancer
TCGA-CR-7398-01	-1.99281	1	Head and Neck Cancer
TCGA-VN-A88O-01	-1.99231	1	Prostate Cancer
TCGA-AR-A1AY-01	-1.99221	1	Breast Cancer
TCGA-G4-6321-01	-1.99211	1	Colon Cancer
TCGA-24-2020-01	-1.99101	1	Ovarian Cancer
TCGA-AM-5821-01	-1.98971	1	Colon Cancer
TCGA-WC-A881-01	-1.98951	1	Ocular melanomas
TCGA-CN-A498-01	-1.98931	1	Head and Neck Cancer
TCGA-HC-7230-01	-1.98901	1	Prostate Cancer
TCGA-ZJ-AAXD-01	-1.98811	1	Cervical Cancer
TCGA-52-7810-01	-1.98681	1	Lung Squamous Cell Carcinoma
TCGA-C4-A0F1-01	-1.98611	1	Bladder Cancer
TCGA-CC-5264-01	-1.98501	1	Liver Cancer
TCGA-ER-A19C-06	-1.98441	2	Melanoma
TCGA-XF-AAMX-01	-1.98391	1	Bladder Cancer
TCGA-AG-3591-01	-1.98381	1	Rectal Cancer
TCGA-98-A539-01	-1.98371	1	Lung Squamous Cell Carcinoma
TCGA-FS-A1YY-06	-1.98341	2	Melanoma
TCGA-VD-A8KK-01	-1.98311	1	Ocular melanomas
TCGA-VD-AA8P-01	-1.98221	1	Ocular melanomas
TCGA-BF-A1PZ-01	-1.98211	1	Melanoma
TCGA-18-3410-01	-1.98171	1	Lung Squamous Cell Carcinoma
TCGA-CI-6623-01	-1.97891	1	Rectal Cancer
TCGA-24-1549-01	-1.97761	1	Ovarian Cancer
TCGA-EI-6514-01	-1.97721	1	Rectal Cancer
TCGA-CV-7440-01	-1.97501	1	Head and Neck Cancer
TCGA-JX-A3PZ-01	-1.97371	1	Cervical Cancer
TCGA-56-8305-01	-1.97331	1	Lung Squamous Cell Carcinoma
TCGA-EB-A6QZ-01	-1.96981	1	Melanoma
TCGA-RW-A688-01	-1.96731	1	Pheochromocytoma & Paraganglioma
TCGA-CN-A6UY-01	-1.96701	1	Head and Neck Cancer
TCGA-3S-AAYX-01	-1.96531	1	thymoma
TCGA-XF-A9T6-01	-1.96471	1	Bladder Cancer
TCGA-24-1616-01	-1.96451	1	Ovarian Cancer
TCGA-VF-A8A8-01	-1.96381	1	Testicular Cancaer
TCGA-HQ-A2OE-01	-1.96331	1	Bladder Cancer
TCGA-AY-A8YK-01	-1.96041	1	Colon Cancer
TCGA-85-8071-01	-1.96041	1	Lung Squamous Cell Carcinoma
TCGA-CU-A3KJ-01	-1.95791	1	Bladder Cancer
TCGA-94-7033-01	-1.95741	1	Lung Squamous Cell Carcinoma
TCGA-KK-A6E1-01	-1.95651	1	Prostate Cancer
TCGA-DD-A3A5-11	-1.95551	0	Liver Cancer
TCGA-DM-A288-01	-1.95521	1	Colon Cancer
TCGA-56-A5DR-01	-1.95511	1	Lung Squamous Cell Carcinoma
TCGA-FY-A2QD-01	-1.95451	1	Thyroid Cancer
TCGA-VD-AA8T-01	-1.95441	1	Ocular melanomas
TCGA-CA-6716-01	-1.95401	1	Colon Cancer
TCGA-18-3412-01	-1.95371	1	Lung Squamous Cell Carcinoma
TCGA-VD-A8KI-01	-1.95231	1	Ocular melanomas
TCGA-94-A5I6-01	-1.95211	1	Lung Squamous Cell Carcinoma
TCGA-AY-6197-01	-1.95171	1	Colon Cancer
TCGA-D5-7000-01	-1.95081	1	Colon Cancer
TCGA-A8-A09Z-01	-1.95021	1	Breast Cancer
TCGA-24-1560-01	-1.94941	1	Ovarian Cancer
TCGA-A6-5659-01	-1.94861	1	Colon Cancer
TCGA-NC-A5HI-01	-1.94591	1	Lung Squamous Cell Carcinoma
TCGA-BA-4076-01	-1.94541	1	Head and Neck Cancer
TCGA-ER-A2NF-06	-1.94321	2	Melanoma
TCGA-CL-5918-01	-1.94181	1	Rectal Cancer
TCGA-FC-A5OB-01	-1.94091	1	Prostate Cancer
TCGA-91-6836-01	-1.93951	1	Lung Adenocarcinoma
TCGA-HD-A634-01	-1.93901	1	Head and Neck Cancer
TCGA-A3-3328-01	-1.93671	1	Kidney Clear Cell Carcinoma
TCGA-AA-3655-01	-1.93651	1	Colon Cancer
TCGA-CH-5767-01	-1.93551	1	Prostate Cancer
TCGA-G9-6377-01	-1.93551	1	Prostate Cancer
TCGA-66-2753-01	-1.93291	1	Lung Squamous Cell Carcinoma
TCGA-39-5040-01	-1.93061	1	Lung Squamous Cell Carcinoma
TCGA-EE-A29Q-06	-1.92831	2	Melanoma
TCGA-CV-A6JM-01	-1.92581	1	Head and Neck Cancer
TCGA-CN-6011-01	-1.92561	1	Head and Neck Cancer
TCGA-61-1733-01	-1.92541	1	Ovarian Cancer
TCGA-A8-A06N-01	-1.92521	1	Breast Cancer
TCGA-60-2722-01	-1.92231	1	Lung Squamous Cell Carcinoma
TCGA-Q1-A73R-01	-1.92221	1	Cervical Cancer
TCGA-ZJ-AAXA-01	-1.92051	1	Cervical Cancer
TCGA-NJ-A7XG-01	-1.91981	1	Lung Adenocarcinoma
TCGA-B0-4707-01	-1.91951	1	Kidney Clear Cell Carcinoma
TCGA-MY-A5BD-01	-1.91931	1	Cervical Cancer
TCGA-63-A5MH-01	-1.91771	1	Lung Squamous Cell Carcinoma
TCGA-85-A50M-01	-1.91771	1	Lung Squamous Cell Carcinoma
TCGA-NC-A5HL-01	-1.91761	1	Lung Squamous Cell Carcinoma
TCGA-CR-5247-01	-1.91691	1	Head and Neck Cancer
TCGA-VD-A8KG-01	-1.91591	1	Ocular melanomas
TCGA-G2-A3IB-01	-1.91561	1	Bladder Cancer
TCGA-LK-A4NY-01	-1.91481	1	Mesothelioma
TCGA-G9-6362-11	-1.91411	0	Prostate Cancer
TCGA-51-4080-01	-1.91371	1	Lung Squamous Cell Carcinoma
TCGA-43-8116-01	-1.91331	1	Lung Squamous Cell Carcinoma
TCGA-2G-AAGT-01	-1.91271	1	Testicular Cancaer
TCGA-AZ-4315-01	-1.91221	1	Colon Cancer
TCGA-FV-A3R2-01	-1.91221	1	Liver Cancer
TCGA-D9-A4Z6-06	-1.91071	2	Melanoma
TCGA-85-8052-01	-1.90971	1	Lung Squamous Cell Carcinoma
TCGA-CV-6956-01	-1.90901	1	Head and Neck Cancer
TCGA-KK-A6E2-01	-1.90801	1	Prostate Cancer
TCGA-A6-A567-01	-1.90781	1	Colon Cancer
TCGA-EB-A42Y-01	-1.90661	1	Melanoma
TCGA-39-5036-01	-1.90551	1	Lung Squamous Cell Carcinoma
TCGA-B6-A0IA-01	-1.90421	1	Breast Cancer
TCGA-EE-A182-06	-1.90341	2	Melanoma
TCGA-AN-A0AT-01	-1.90321	1	Breast Cancer
TCGA-E2-A155-01	-1.90231	1	Breast Cancer
TCGA-CN-A63U-01	-1.90131	1	Head and Neck Cancer
TCGA-C9-A47Z-01	-1.89831	1	Head and Neck Cancer
TCGA-QK-A64Z-01	-1.89731	1	Head and Neck Cancer
TCGA-86-7713-01	-1.89721	1	Lung Adenocarcinoma
TCGA-86-A4D0-01	-1.89691	1	Lung Adenocarcinoma
TCGA-43-6143-01	-1.89621	1	Lung Squamous Cell Carcinoma
TCGA-77-8130-01	-1.89601	1	Lung Squamous Cell Carcinoma
TCGA-B6-A402-01	-1.89581	1	Breast Cancer
TCGA-70-6723-01	-1.89581	1	Lung Squamous Cell Carcinoma
TCGA-43-3394-01	-1.89441	1	Lung Squamous Cell Carcinoma
TCGA-BA-5149-01	-1.89341	1	Head and Neck Cancer
TCGA-ER-A19K-01	-1.89311	1	Melanoma
TCGA-33-A4WN-01	-1.89281	1	Lung Squamous Cell Carcinoma
TCGA-VS-A950-01	-1.89241	1	Cervical Cancer
TCGA-BL-A13J-01	-1.89231	1	Bladder Cancer
TCGA-57-1582-01	-1.89171	1	Ovarian Cancer
TCGA-Z2-AA3S-06	-1.88881	2	Melanoma
TCGA-AA-3713-01	-1.88631	1	Colon Cancer
TCGA-DC-6154-01	-1.88621	1	Rectal Cancer
TCGA-E2-A15L-01	-1.88571	1	Breast Cancer
TCGA-DS-A0VM-01	-1.88411	1	Cervical Cancer
TCGA-EK-A2PI-01	-1.88371	1	Cervical Cancer
TCGA-A6-6137-01	-1.88341	1	Colon Cancer
TCGA-60-2714-01	-1.88161	1	Lung Squamous Cell Carcinoma
TCGA-YC-A89H-01	-1.88141	1	Bladder Cancer
TCGA-IQ-A61E-01	-1.87401	1	Head and Neck Cancer
TCGA-EJ-7784-01	-1.87271	1	Prostate Cancer
TCGA-B6-A0I6-01	-1.87141	1	Breast Cancer
TCGA-56-8304-01	-1.87141	1	Lung Squamous Cell Carcinoma
TCGA-JX-A5QV-01	-1.87001	1	Cervical Cancer
TCGA-DM-A0X9-01	-1.87001	1	Colon Cancer
TCGA-FV-A4ZP-01	-1.86791	1	Liver Cancer
TCGA-39-5027-01	-1.86601	1	Lung Squamous Cell Carcinoma
TCGA-CN-4730-01	-1.86381	1	Head and Neck Cancer
TCGA-FS-A4F2-06	-1.86261	2	Melanoma
TCGA-D5-6923-01	-1.86131	1	Colon Cancer
TCGA-RW-A67Y-01	-1.86061	1	Pheochromocytoma & Paraganglioma
TCGA-24-1558-01	-1.86051	1	Ovarian Cancer
TCGA-VD-A8K8-01	-1.86001	1	Ocular melanomas
TCGA-46-6026-01	-1.85891	1	Lung Squamous Cell Carcinoma
TCGA-62-A471-01	-1.85861	1	Lung Adenocarcinoma
TCGA-MG-AAMC-01	-1.85711	1	Prostate Cancer
TCGA-KK-A7AP-01	-1.85551	1	Prostate Cancer
TCGA-64-5774-01	-1.85541	1	Lung Adenocarcinoma
TCGA-CU-A72E-01	-1.85411	1	Bladder Cancer
TCGA-M7-A725-01	-1.85411	1	Prostate Cancer
TCGA-VS-A954-01	-1.85321	1	Cervical Cancer
TCGA-D5-6533-01	-1.85141	1	Colon Cancer
TCGA-OR-A5LL-01	-1.85071	1	Adrenocortical Cancer
TCGA-BC-A3KG-01	-1.85041	1	Liver Cancer
TCGA-HC-7752-01	-1.84991	1	Prostate Cancer
TCGA-C5-A7X5-01	-1.84921	1	Cervical Cancer
TCGA-EI-7002-01	-1.84721	1	Rectal Cancer
TCGA-55-1594-01	-1.84681	1	Lung Adenocarcinoma
TCGA-EA-A1QT-01	-1.84661	1	Cervical Cancer
TCGA-P3-A5QA-01	-1.84551	1	Head and Neck Cancer
TCGA-HC-7819-01	-1.84511	1	Prostate Cancer
TCGA-AZ-4616-01	-1.84261	1	Colon Cancer
TCGA-FR-A3R1-01	-1.84241	1	Melanoma
TCGA-ED-A8O6-01	-1.84191	1	Liver Cancer
TCGA-BF-AAP1-01	-1.84181	1	Melanoma
TCGA-AF-A56N-01	-1.84151	1	Rectal Cancer
TCGA-YZ-A983-01	-1.84141	1	Ocular melanomas
TCGA-ER-A42H-01	-1.84061	1	Melanoma
TCGA-EI-6513-01	-1.84011	1	Rectal Cancer
TCGA-NH-A50U-01	-1.83971	1	Colon Cancer
TCGA-HD-7753-01	-1.83861	1	Head and Neck Cancer
TCGA-55-8620-01	-1.83651	1	Lung Adenocarcinoma
TCGA-VP-A87J-01	-1.83611	1	Prostate Cancer
TCGA-5R-AA1C-01	-1.83351	1	Liver Cancer
TCGA-24-1544-01	-1.83341	1	Ovarian Cancer
TCGA-68-8251-01	-1.83171	1	Lung Squamous Cell Carcinoma
TCGA-EI-6508-01	-1.83161	1	Rectal Cancer
TCGA-73-4668-01	-1.83031	1	Lung Adenocarcinoma
TCGA-HZ-8005-01	-1.83001	1	Pancreatic Cancer
TCGA-2G-AAG7-01	-1.82871	1	Testicular Cancaer
TCGA-18-3415-01	-1.82751	1	Lung Squamous Cell Carcinoma
TCGA-XR-A8TG-01	-1.82721	1	Liver Cancer
TCGA-C5-A2LS-01	-1.82591	1	Cervical Cancer
TCGA-CV-6935-01	-1.82571	1	Head and Neck Cancer
TCGA-EJ-A65G-01	-1.82501	1	Prostate Cancer
TCGA-22-4601-01	-1.82441	1	Lung Squamous Cell Carcinoma
TCGA-63-A5MR-01	-1.82351	1	Lung Squamous Cell Carcinoma
TCGA-90-A4ED-01	-1.82221	1	Lung Squamous Cell Carcinoma
TCGA-EA-A97N-01	-1.82141	1	Cervical Cancer
TCGA-D9-A4Z3-01	-1.82061	1	Melanoma
TCGA-O2-A52N-01	-1.82001	1	Lung Squamous Cell Carcinoma
TCGA-H9-A6BY-01	-1.81741	1	Prostate Cancer
TCGA-BI-A0VS-01	-1.81711	1	Cervical Cancer
TCGA-CQ-6220-01	-1.81641	1	Head and Neck Cancer
TCGA-DM-A28A-01	-1.81611	1	Colon Cancer
TCGA-HD-7832-01	-1.81541	1	Head and Neck Cancer
TCGA-77-7140-01	-1.81521	1	Lung Squamous Cell Carcinoma
TCGA-EE-A2GO-06	-1.81511	2	Melanoma
TCGA-CV-5439-01	-1.81501	1	Head and Neck Cancer
TCGA-UF-A7JK-01	-1.81461	1	Head and Neck Cancer
TCGA-EI-6512-01	-1.81271	1	Rectal Cancer
TCGA-HC-7820-01	-1.81241	1	Prostate Cancer
TCGA-MP-A4T6-01	-1.81031	1	Lung Adenocarcinoma
TCGA-EJ-A8FS-01	-1.80991	1	Prostate Cancer
TCGA-BH-A0HL-01	-1.80891	1	Breast Cancer
TCGA-BB-4223-01	-1.80731	1	Head and Neck Cancer
TCGA-CV-A465-01	-1.80221	1	Head and Neck Cancer
TCGA-24-1548-01	-1.80211	1	Ovarian Cancer
TCGA-FR-A726-01	-1.80171	1	Melanoma
TCGA-EE-A2GM-06	-1.80111	2	Melanoma
TCGA-D3-A5GN-06	-1.80071	2	Melanoma
TCGA-2F-A9KT-01	-1.80021	1	Bladder Cancer
TCGA-AF-A56L-01	-1.79841	1	Rectal Cancer
TCGA-CV-6953-01	-1.79741	1	Head and Neck Cancer
TCGA-UB-A7MC-01	-1.79671	1	Liver Cancer
TCGA-53-7624-01	-1.79651	1	Lung Adenocarcinoma
TCGA-MZ-A7D7-01	-1.79491	1	Head and Neck Cancer
TCGA-ER-A19E-06	-1.79461	2	Melanoma
TCGA-AR-A24K-01	-1.79341	1	Breast Cancer
TCGA-EB-A4IQ-01	-1.79321	1	Melanoma
TCGA-CV-6433-01	-1.79301	1	Head and Neck Cancer
TCGA-DD-A73D-01	-1.79191	1	Liver Cancer
TCGA-68-7756-01	-1.79101	1	Lung Squamous Cell Carcinoma
TCGA-13-1506-01	-1.79081	1	Ovarian Cancer
TCGA-CQ-A4CI-01	-1.78951	1	Head and Neck Cancer
TCGA-85-7950-01	-1.78901	1	Lung Squamous Cell Carcinoma
TCGA-FW-A3TV-06	-1.78881	2	Melanoma
TCGA-KK-A6E4-01	-1.78841	1	Prostate Cancer
TCGA-75-6207-01	-1.78781	1	Lung Adenocarcinoma
TCGA-43-7658-01	-1.78731	1	Lung Squamous Cell Carcinoma
TCGA-EJ-A65J-01	-1.78711	1	Prostate Cancer
TCGA-QK-A8Z7-01	-1.78511	1	Head and Neck Cancer
TCGA-53-A4EZ-01	-1.78461	1	Lung Adenocarcinoma
TCGA-UF-A7JA-01	-1.78321	1	Head and Neck Cancer
TCGA-YL-A8SA-01	-1.78161	1	Prostate Cancer
TCGA-DK-A2I6-01	-1.78091	1	Bladder Cancer
TCGA-GV-A3QF-01	-1.78011	1	Bladder Cancer
TCGA-D5-6922-01	-1.77831	1	Colon Cancer
TCGA-AD-6548-01	-1.77801	1	Colon Cancer
TCGA-W3-AA1O-06	-1.77671	2	Melanoma
TCGA-BA-A4IF-01	-1.77551	1	Head and Neck Cancer
TCGA-CV-6941-01	-1.77491	1	Head and Neck Cancer
TCGA-XM-A8RL-01	-1.77481	1	thymoma
TCGA-XM-A8RB-01	-1.77421	1	thymoma
TCGA-EJ-5496-01	-1.77351	1	Prostate Cancer
TCGA-CV-A6JD-01	-1.77201	1	Head and Neck Cancer
TCGA-CX-7082-01	-1.77151	1	Head and Neck Cancer
TCGA-73-4670-01	-1.76841	1	Lung Adenocarcinoma
TCGA-UY-A9PD-01	-1.76681	1	Bladder Cancer
TCGA-DD-A3A6-11	-1.76571	0	Liver Cancer
TCGA-CK-6748-01	-1.76501	1	Colon Cancer
TCGA-WE-A8K4-01	-1.76401	1	Melanoma
TCGA-J4-A6M7-01	-1.76391	1	Prostate Cancer
TCGA-2W-A8YY-01	-1.76371	1	Cervical Cancer
TCGA-VS-A94Y-01	-1.76371	1	Cervical Cancer
TCGA-CV-A45X-01	-1.76171	1	Head and Neck Cancer
TCGA-33-4566-01	-1.76041	1	Lung Squamous Cell Carcinoma
TCGA-B6-A0I9-01	-1.76031	1	Breast Cancer
TCGA-D8-A1XK-01	-1.75971	1	Breast Cancer
TCGA-BF-A5ES-01	-1.75881	1	Melanoma
TCGA-W5-AA39-01	-1.75851	1	Bile Duct Cancer
TCGA-G4-6294-01	-1.75761	1	Colon Cancer
TCGA-C5-A1MI-01	-1.75701	1	Cervical Cancer
TCGA-85-7710-01	-1.75691	1	Lung Squamous Cell Carcinoma
TCGA-EE-A2GS-06	-1.75521	2	Melanoma
TCGA-KK-A8IA-01	-1.75351	1	Prostate Cancer
TCGA-EK-A2RK-01	-1.75191	1	Cervical Cancer
TCGA-H9-7775-01	-1.75171	1	Prostate Cancer
TCGA-CQ-5324-01	-1.75081	1	Head and Neck Cancer
TCGA-BC-A10Q-01	-1.75041	1	Liver Cancer
TCGA-AL-3466-01	-1.75021	1	Kidney Papillary Cell Carcinoma
TCGA-EB-A3XB-01	-1.74991	1	Melanoma
TCGA-YG-AA3N-01	-1.74951	1	Melanoma
TCGA-CV-7424-01	-1.74851	1	Head and Neck Cancer
TCGA-D3-A1QA-07	-1.74851	Additional 2	Melanoma
TCGA-B6-A0X4-01	-1.74811	1	Breast Cancer
TCGA-FW-A5DX-01	-1.74771	1	Melanoma
TCGA-CN-A63W-01	-1.74671	1	Head and Neck Cancer
TCGA-LK-A4O7-01	-1.74651	1	Mesothelioma
TCGA-FS-A1ZG-06	-1.74591	2	Melanoma
TCGA-KQ-A41N-01	-1.74471	1	Bladder Cancer
TCGA-AR-A24H-01	-1.74401	1	Breast Cancer
TCGA-E5-A4TZ-01	-1.74261	1	Bladder Cancer
TCGA-QQ-A5VC-01	-1.74141	1	Sarcoma
TCGA-ZH-A8Y4-01	-1.74101	1	Bile Duct Cancer
TCGA-EX-A3L1-01	-1.74081	1	Cervical Cancer
TCGA-C5-A905-01	-1.74041	1	Cervical Cancer
TCGA-GF-A2C7-01	-1.73931	1	Melanoma
TCGA-EW-A1P4-01	-1.73921	1	Breast Cancer
TCGA-BT-A3PJ-01	-1.73841	1	Bladder Cancer
TCGA-CV-7434-01	-1.73731	1	Head and Neck Cancer
TCGA-13-0799-01	-1.73721	1	Ovarian Cancer
TCGA-EE-A3AF-06	-1.73721	2	Melanoma
TCGA-B0-5098-01	-1.73671	1	Kidney Clear Cell Carcinoma
TCGA-BM-6198-01	-1.73591	1	Rectal Cancer
TCGA-F4-6459-01	-1.73521	1	Colon Cancer
TCGA-EW-A1P0-01	-1.73501	1	Breast Cancer
TCGA-E2-A14R-01	-1.73491	1	Breast Cancer
TCGA-CQ-A4CD-01	-1.73451	1	Head and Neck Cancer
TCGA-FB-AAQ0-01	-1.73421	1	Pancreatic Cancer
TCGA-FR-A69P-06	-1.73411	2	Melanoma
TCGA-US-A776-01	-1.73301	1	Pancreatic Cancer
TCGA-P3-A6T7-01	-1.73191	1	Head and Neck Cancer
TCGA-EP-A2KA-01	-1.73171	1	Liver Cancer
TCGA-KK-A8IJ-01	-1.73051	1	Prostate Cancer
TCGA-E2-A14Y-01	-1.73021	1	Breast Cancer
TCGA-DK-A3X2-01	-1.72891	1	Bladder Cancer
TCGA-85-A5B5-01	-1.72681	1	Lung Squamous Cell Carcinoma
TCGA-A8-A079-01	-1.72661	1	Breast Cancer
TCGA-EK-A2RM-01	-1.72641	1	Cervical Cancer
TCGA-NH-A8F8-01	-1.72571	1	Colon Cancer
TCGA-F7-8298-01	-1.72501	1	Head and Neck Cancer
TCGA-55-8615-01	-1.72441	1	Lung Adenocarcinoma
TCGA-KL-8335-01	-1.72351	1	Kidney Chromophobe
TCGA-90-7767-01	-1.72331	1	Lung Squamous Cell Carcinoma
TCGA-ZF-A9RN-01	-1.72281	1	Bladder Cancer
TCGA-33-AASD-01	-1.72271	1	Lung Squamous Cell Carcinoma
TCGA-J4-AATZ-01	-1.72191	1	Prostate Cancer
TCGA-CV-7428-01	-1.72111	1	Head and Neck Cancer
TCGA-EJ-A46F-01	-1.72111	1	Prostate Cancer
TCGA-DC-6157-01	-1.72081	1	Rectal Cancer
TCGA-98-A53A-01	-1.72021	1	Lung Squamous Cell Carcinoma
TCGA-EX-A449-01	-1.71951	1	Cervical Cancer
TCGA-G4-6293-01	-1.71931	1	Colon Cancer
TCGA-4Z-AA80-01	-1.71821	1	Bladder Cancer
TCGA-09-1674-01	-1.71791	1	Ovarian Cancer
TCGA-CN-6994-01	-1.71771	1	Head and Neck Cancer
TCGA-77-A5G8-01	-1.71701	1	Lung Squamous Cell Carcinoma
TCGA-HC-8256-01	-1.71651	1	Prostate Cancer
TCGA-CV-7411-01	-1.71631	1	Head and Neck Cancer
TCGA-24-1555-01	-1.71541	1	Ovarian Cancer
TCGA-DD-AAD6-01	-1.71521	1	Liver Cancer
TCGA-69-7764-01	-1.71431	1	Lung Adenocarcinoma
TCGA-BH-A18T-01	-1.71381	1	Breast Cancer
TCGA-22-0944-01	-1.71191	1	Lung Squamous Cell Carcinoma
TCGA-L3-A524-01	-1.71161	1	Lung Squamous Cell Carcinoma
TCGA-CK-6751-01	-1.71061	1	Colon Cancer
TCGA-ER-A19B-06	-1.71021	2	Melanoma
TCGA-KL-8341-01	-1.70981	1	Kidney Chromophobe
TCGA-DY-A1DD-01	-1.70961	1	Rectal Cancer
TCGA-QK-A8Z8-01	-1.70891	1	Head and Neck Cancer
TCGA-C5-A7CK-01	-1.70831	1	Cervical Cancer
TCGA-VS-A957-01	-1.70721	1	Cervical Cancer
TCGA-WL-A834-01	-1.70551	1	Cervical Cancer
TCGA-G3-AAV6-01	-1.70541	1	Liver Cancer
TCGA-D6-8569-01	-1.70511	1	Head and Neck Cancer
TCGA-D5-6536-01	-1.70391	1	Colon Cancer
TCGA-J4-A83L-01	-1.70381	1	Prostate Cancer
TCGA-EK-A2R8-01	-1.70301	1	Cervical Cancer
TCGA-D8-A27F-01	-1.70221	1	Breast Cancer
TCGA-CQ-A4CG-01	-1.70151	1	Head and Neck Cancer
TCGA-EE-A2MQ-06	-1.70051	2	Melanoma
TCGA-QQ-A8VF-01	-1.70041	1	Sarcoma
TCGA-XF-AAML-01	-1.69891	1	Bladder Cancer
TCGA-P3-A5QE-01	-1.69881	1	Head and Neck Cancer
TCGA-DA-A1IC-06	-1.69851	2	Melanoma
TCGA-AA-3506-01	-1.69771	1	Colon Cancer
TCGA-AA-3495-01	-1.69761	1	Colon Cancer
TCGA-DD-AAVU-01	-1.69631	1	Liver Cancer
TCGA-78-7150-01	-1.69491	1	Lung Adenocarcinoma
TCGA-AN-A0XR-01	-1.69421	1	Breast Cancer
TCGA-DD-A3A7-01	-1.69421	1	Liver Cancer
TCGA-MN-A4N1-01	-1.69351	1	Lung Adenocarcinoma
TCGA-CV-5973-01	-1.69321	1	Head and Neck Cancer
TCGA-IQ-7630-01	-1.69261	1	Head and Neck Cancer
TCGA-EB-A550-01	-1.69151	1	Melanoma
TCGA-P3-A6T6-01	-1.69061	1	Head and Neck Cancer
TCGA-CA-5797-01	-1.68921	1	Colon Cancer
TCGA-39-5035-01	-1.68881	1	Lung Squamous Cell Carcinoma
TCGA-WE-A8ZY-06	-1.68691	2	Melanoma
TCGA-A2-A0D3-01	-1.68661	1	Breast Cancer
TCGA-LT-A8JT-01	-1.68631	1	Bladder Cancer
TCGA-A7-A5ZV-01	-1.68631	1	Breast Cancer
TCGA-VP-A87D-01	-1.68531	1	Prostate Cancer
TCGA-FS-A1ZU-06	-1.68471	2	Melanoma
TCGA-QK-A6IH-01	-1.68351	1	Head and Neck Cancer
TCGA-E9-A226-01	-1.68321	1	Breast Cancer
TCGA-61-2088-01	-1.68321	1	Ovarian Cancer
TCGA-J4-A67T-01	-1.68301	1	Prostate Cancer
TCGA-CM-6676-01	-1.68051	1	Colon Cancer
TCGA-24-1552-01	-1.67921	1	Ovarian Cancer
TCGA-M7-A722-01	-1.67801	1	Prostate Cancer
TCGA-BF-AAP2-01	-1.67711	1	Melanoma
TCGA-56-7222-01	-1.67681	1	Lung Squamous Cell Carcinoma
TCGA-B6-A0WV-01	-1.67541	1	Breast Cancer
TCGA-XK-AAJ3-01	-1.67541	1	Prostate Cancer
TCGA-BB-A6UO-01	-1.67471	1	Head and Neck Cancer
TCGA-49-4486-01	-1.67351	1	Lung Adenocarcinoma
TCGA-EJ-7793-01	-1.67281	1	Prostate Cancer
TCGA-C5-A7UE-01	-1.67231	1	Cervical Cancer
TCGA-NH-A5IV-01	-1.67101	1	Colon Cancer
TCGA-V4-A9EK-01	-1.67071	1	Ocular melanomas
TCGA-OL-A6VO-01	-1.66981	1	Breast Cancer
TCGA-DC-4745-01	-1.66941	1	Rectal Cancer
TCGA-B0-4696-01	-1.66871	1	Kidney Clear Cell Carcinoma
TCGA-56-8504-01	-1.66851	1	Lung Squamous Cell Carcinoma
TCGA-75-7027-01	-1.66821	1	Lung Adenocarcinoma
TCGA-MA-AA41-01	-1.66771	1	Cervical Cancer
TCGA-V1-A9OF-01	-1.66741	1	Prostate Cancer
TCGA-TT-A6YJ-01	-1.66711	1	Pheochromocytoma & Paraganglioma
TCGA-D5-6927-01	-1.66561	1	Colon Cancer
TCGA-VD-AA8N-01	-1.66551	1	Ocular melanomas
TCGA-OR-A5JA-01	-1.66531	1	Adrenocortical Cancer
TCGA-GV-A3JV-01	-1.66411	1	Bladder Cancer
TCGA-29-1703-01	-1.66361	1	Ovarian Cancer
TCGA-G2-A2EJ-01	-1.66311	1	Bladder Cancer
TCGA-86-8054-01	-1.66091	1	Lung Adenocarcinoma
TCGA-A6-6141-01	-1.66061	1	Colon Cancer
TCGA-DM-A285-01	-1.66051	1	Colon Cancer
TCGA-85-8481-01	-1.65971	1	Lung Squamous Cell Carcinoma
TCGA-CH-5768-01	-1.65931	1	Prostate Cancer
TCGA-44-5643-01	-1.65861	1	Lung Adenocarcinoma
TCGA-D6-6823-01	-1.65851	1	Head and Neck Cancer
TCGA-W5-AA2Q-01	-1.65721	1	Bile Duct Cancer
TCGA-CV-7177-01	-1.65581	1	Head and Neck Cancer
TCGA-DX-A48U-01	-1.65561	1	Sarcoma
TCGA-IF-A4AK-01	-1.65531	1	Sarcoma
TCGA-94-7943-01	-1.65421	1	Lung Squamous Cell Carcinoma
TCGA-A8-A07O-01	-1.65391	1	Breast Cancer
TCGA-66-2766-01	-1.65381	1	Lung Squamous Cell Carcinoma
TCGA-XF-AAN5-01	-1.65371	1	Bladder Cancer
TCGA-AR-A0U2-01	-1.65361	1	Breast Cancer
TCGA-CA-6719-01	-1.65361	1	Colon Cancer
TCGA-DD-AA3A-01	-1.65341	1	Liver Cancer
TCGA-BA-A8YP-01	-1.65241	1	Head and Neck Cancer
TCGA-AR-A0TR-01	-1.65191	1	Breast Cancer
TCGA-A8-A09E-01	-1.64921	1	Breast Cancer
TCGA-EJ-A46B-01	-1.64881	1	Prostate Cancer
TCGA-KN-8428-01	-1.64851	1	Kidney Chromophobe
TCGA-NC-A5HN-01	-1.64741	1	Lung Squamous Cell Carcinoma
TCGA-ER-A2ND-06	-1.64651	2	Melanoma
TCGA-HR-A5NC-01	-1.64591	1	Melanoma
TCGA-DS-A7WF-01	-1.64541	1	Cervical Cancer
TCGA-WC-A88A-01	-1.64501	1	Ocular melanomas
TCGA-QR-A70K-01	-1.64471	1	Pheochromocytoma & Paraganglioma
TCGA-AX-A3FV-01	-1.64451	1	Endometrioid Cancer
TCGA-22-5482-01	-1.64391	1	Lung Squamous Cell Carcinoma
TCGA-CV-5976-01	-1.64351	1	Head and Neck Cancer
TCGA-YU-A94I-01	-1.64301	1	Testicular Cancaer
TCGA-21-1077-01	-1.64211	1	Lung Squamous Cell Carcinoma
TCGA-D3-A51R-06	-1.64181	2	Melanoma
TCGA-FS-A1ZS-06	-1.64031	2	Melanoma
TCGA-A7-A0CJ-01	-1.64021	1	Breast Cancer
TCGA-HC-8213-01	-1.64001	1	Prostate Cancer
TCGA-CM-6161-01	-1.63721	1	Colon Cancer
TCGA-22-5480-01	-1.63461	1	Lung Squamous Cell Carcinoma
TCGA-D5-6929-01	-1.63431	1	Colon Cancer
TCGA-A7-A0DA-01	-1.63341	1	Breast Cancer
TCGA-A6-6142-01	-1.63321	1	Colon Cancer
TCGA-B5-A0K9-01	-1.63311	1	Endometrioid Cancer
TCGA-BH-A5IZ-01	-1.63271	1	Breast Cancer
TCGA-JW-A5VH-01	-1.63211	1	Cervical Cancer
TCGA-5T-A9QA-01	-1.63191	1	Breast Cancer
TCGA-34-5927-01	-1.62841	1	Lung Squamous Cell Carcinoma
TCGA-V4-A9F0-01	-1.62801	1	Ocular melanomas
TCGA-CM-6678-01	-1.62751	1	Colon Cancer
TCGA-ZH-A8Y1-01	-1.62721	1	Bile Duct Cancer
TCGA-D3-A2JC-06	-1.62691	2	Melanoma
TCGA-AH-6643-01	-1.62431	1	Rectal Cancer
TCGA-AG-3742-01	-1.62311	1	Rectal Cancer
TCGA-HD-8635-01	-1.62291	1	Head and Neck Cancer
TCGA-77-8150-01	-1.62171	1	Lung Squamous Cell Carcinoma
TCGA-F5-6814-01	-1.62171	1	Rectal Cancer
TCGA-GN-A268-06	-1.62161	2	Melanoma
TCGA-A6-4105-01	-1.62141	1	Colon Cancer
TCGA-60-2723-01	-1.62121	1	Lung Squamous Cell Carcinoma
TCGA-D5-6920-01	-1.62071	1	Colon Cancer
TCGA-CN-6992-01	-1.62061	1	Head and Neck Cancer
TCGA-D8-A1XD-01	-1.62051	1	Breast Cancer
TCGA-24-1846-01	-1.62051	1	Ovarian Cancer
TCGA-V4-A9E8-01	-1.62031	1	Ocular melanomas
TCGA-33-AAS8-01	-1.62011	1	Lung Squamous Cell Carcinoma
TCGA-G5-6641-01	-1.61951	1	Rectal Cancer
TCGA-VS-A8EH-01	-1.61881	1	Cervical Cancer
TCGA-D5-6926-01	-1.61871	1	Colon Cancer
TCGA-DC-5869-01	-1.61851	1	Rectal Cancer
TCGA-50-6594-01	-1.61791	1	Lung Adenocarcinoma
TCGA-LP-A5U2-01	-1.61781	1	Cervical Cancer
TCGA-YC-A9TC-01	-1.61771	1	Bladder Cancer
TCGA-CR-7365-01	-1.61751	1	Head and Neck Cancer
TCGA-AG-3902-01	-1.61581	1	Rectal Cancer
TCGA-DC-5337-01	-1.61361	1	Rectal Cancer
TCGA-J4-A83N-01	-1.61291	1	Prostate Cancer
TCGA-DD-AADO-01	-1.61281	1	Liver Cancer
TCGA-VP-A876-01	-1.61271	1	Prostate Cancer
TCGA-CM-5862-01	-1.61261	1	Colon Cancer
TCGA-UB-A7MB-01	-1.61141	1	Liver Cancer
TCGA-18-3417-01	-1.61131	1	Lung Squamous Cell Carcinoma
TCGA-EL-A3ZH-11	-1.61091	0	Thyroid Cancer
TCGA-EL-A3ZH-01	-1.60701	1	Thyroid Cancer
TCGA-CQ-6228-01	-1.60661	1	Head and Neck Cancer
TCGA-33-4579-01	-1.60661	1	Lung Squamous Cell Carcinoma
TCGA-XQ-A8TA-01	-1.60641	1	Prostate Cancer
TCGA-CA-5796-01	-1.60631	1	Colon Cancer
TCGA-CM-4743-01	-1.60561	1	Colon Cancer
TCGA-D5-6898-01	-1.60551	1	Colon Cancer
TCGA-CM-6674-01	-1.60491	1	Colon Cancer
TCGA-22-4595-01	-1.60491	1	Lung Squamous Cell Carcinoma
TCGA-CH-5788-01	-1.60461	1	Prostate Cancer
TCGA-YL-A8HL-01	-1.60431	1	Prostate Cancer
TCGA-AH-6544-01	-1.60351	1	Rectal Cancer
TCGA-A6-2686-01	-1.60321	1	Colon Cancer
TCGA-UC-A7PD-01	-1.60301	1	Cervical Cancer
TCGA-EJ-5505-01	-1.60291	1	Prostate Cancer
TCGA-DA-A95V-06	-1.60151	2	Melanoma
TCGA-GC-A3RB-01	-1.60131	1	Bladder Cancer
TCGA-EB-A5UL-06	-1.60131	2	Melanoma
TCGA-DM-A1D7-01	-1.59981	1	Colon Cancer
TCGA-EJ-5512-01	-1.59931	1	Prostate Cancer
TCGA-C5-A1M9-01	-1.59831	1	Cervical Cancer
TCGA-56-8622-01	-1.59811	1	Lung Squamous Cell Carcinoma
TCGA-85-8072-01	-1.59811	1	Lung Squamous Cell Carcinoma
TCGA-YL-A8SP-01	-1.59681	1	Prostate Cancer
TCGA-G4-6311-01	-1.59601	1	Colon Cancer
TCGA-XV-AAZW-01	-1.59491	1	Melanoma
TCGA-CV-A45Q-01	-1.59431	1	Head and Neck Cancer
TCGA-V4-A9F4-01	-1.59391	1	Ocular melanomas
TCGA-MP-A5C7-01	-1.59381	1	Lung Adenocarcinoma
TCGA-AA-3663-01	-1.59361	1	Colon Cancer
TCGA-CM-5861-01	-1.59181	1	Colon Cancer
TCGA-50-5932-01	-1.59151	1	Lung Adenocarcinoma
TCGA-G4-6322-01	-1.59081	1	Colon Cancer
TCGA-EB-A5SH-06	-1.58911	2	Melanoma
TCGA-HV-A7OP-01	-1.58861	1	Pancreatic Cancer
TCGA-BC-A10Z-01	-1.58841	1	Liver Cancer
TCGA-NH-A6GA-01	-1.58731	1	Colon Cancer
TCGA-CH-5748-01	-1.58681	1	Prostate Cancer
TCGA-4B-A93V-01	-1.58651	1	Lung Adenocarcinoma
TCGA-CN-4734-01	-1.58641	1	Head and Neck Cancer
TCGA-WJ-A86L-01	-1.58621	1	Liver Cancer
TCGA-DD-A73B-01	-1.58521	1	Liver Cancer
TCGA-CR-6491-01	-1.58501	1	Head and Neck Cancer
TCGA-CQ-6225-01	-1.58491	1	Head and Neck Cancer
TCGA-64-1677-01	-1.58371	1	Lung Adenocarcinoma
TCGA-EL-A4K6-01	-1.58261	1	Thyroid Cancer
TCGA-78-7146-01	-1.58171	1	Lung Adenocarcinoma
TCGA-FR-A8YC-06	-1.57991	2	Melanoma
TCGA-FS-A4F5-06	-1.57951	2	Melanoma
TCGA-FD-A62P-01	-1.57821	1	Bladder Cancer
TCGA-IA-A40Y-01	-1.57801	1	Kidney Papillary Cell Carcinoma
TCGA-FY-A3BL-01	-1.57801	1	Thyroid Cancer
TCGA-O2-A52W-01	-1.57751	1	Lung Squamous Cell Carcinoma
TCGA-77-A5GF-01	-1.57721	1	Lung Squamous Cell Carcinoma
TCGA-EJ-7314-01	-1.57701	1	Prostate Cancer
TCGA-75-7031-01	-1.57671	1	Lung Adenocarcinoma
TCGA-C5-A2LX-01	-1.57621	1	Cervical Cancer
TCGA-JW-A5VG-01	-1.57621	1	Cervical Cancer
TCGA-64-1680-01	-1.57591	1	Lung Adenocarcinoma
TCGA-44-8117-01	-1.57471	1	Lung Adenocarcinoma
TCGA-37-4133-01	-1.57461	1	Lung Squamous Cell Carcinoma
TCGA-M7-A724-01	-1.57411	1	Prostate Cancer
TCGA-CQ-5326-01	-1.57331	1	Head and Neck Cancer
TCGA-96-A4JK-01	-1.57311	1	Lung Squamous Cell Carcinoma
TCGA-EK-A2RE-01	-1.57281	1	Cervical Cancer
TCGA-WB-A81M-01	-1.57251	1	Pheochromocytoma & Paraganglioma
TCGA-21-1083-01	-1.57221	1	Lung Squamous Cell Carcinoma
TCGA-W5-AA38-01	-1.57171	1	Bile Duct Cancer
TCGA-G3-A25S-01	-1.57011	1	Liver Cancer
TCGA-D3-A51E-06	-1.56921	2	Melanoma
TCGA-EK-A2IR-01	-1.56841	1	Cervical Cancer
TCGA-56-7730-01	-1.56751	1	Lung Squamous Cell Carcinoma
TCGA-AA-3526-01	-1.56741	1	Colon Cancer
TCGA-D3-A1Q9-06	-1.56701	2	Melanoma
TCGA-AG-4021-01	-1.56661	1	Rectal Cancer
TCGA-AN-A0FV-01	-1.56431	1	Breast Cancer
TCGA-20-1684-01	-1.56421	1	Ovarian Cancer
TCGA-EI-6885-01	-1.56231	1	Rectal Cancer
TCGA-A2-A0YE-01	-1.56211	1	Breast Cancer
TCGA-VS-A9V1-01	-1.56181	1	Cervical Cancer
TCGA-D3-A8GL-06	-1.56101	2	Melanoma
TCGA-RC-A6M4-01	-1.56031	1	Liver Cancer
TCGA-C5-A3HD-01	-1.55951	1	Cervical Cancer
TCGA-EA-A5O9-01	-1.55951	1	Cervical Cancer
TCGA-AG-4022-01	-1.55901	1	Rectal Cancer
TCGA-EI-6883-01	-1.55891	1	Rectal Cancer
TCGA-ET-A3BX-01	-1.55831	1	Thyroid Cancer
TCGA-DD-A3A3-01	-1.55781	1	Liver Cancer
TCGA-CV-7568-01	-1.55721	1	Head and Neck Cancer
TCGA-AR-A24N-01	-1.55701	1	Breast Cancer
TCGA-CV-7261-01	-1.55551	1	Head and Neck Cancer
TCGA-A6-5666-01	-1.55521	1	Colon Cancer
TCGA-OR-A5KO-01	-1.55511	1	Adrenocortical Cancer
TCGA-33-6738-01	-1.55511	1	Lung Squamous Cell Carcinoma
TCGA-EE-A2GU-06	-1.55471	2	Melanoma
TCGA-G9-7521-01	-1.55391	1	Prostate Cancer
TCGA-VS-A94X-01	-1.55381	1	Cervical Cancer
TCGA-AA-3511-01	-1.55351	1	Colon Cancer
TCGA-63-5131-01	-1.55311	1	Lung Squamous Cell Carcinoma
TCGA-CM-6677-01	-1.55251	1	Colon Cancer
TCGA-AR-A0TP-01	-1.55191	1	Breast Cancer
TCGA-56-A62T-01	-1.55191	1	Lung Squamous Cell Carcinoma
TCGA-CV-7430-01	-1.55051	1	Head and Neck Cancer
TCGA-BH-A0DD-01	-1.54871	1	Breast Cancer
TCGA-AA-A02K-01	-1.54851	1	Colon Cancer
TCGA-C8-A12Z-01	-1.54831	1	Breast Cancer
TCGA-38-6178-01	-1.54791	1	Lung Adenocarcinoma
TCGA-AA-3660-01	-1.54571	1	Colon Cancer
TCGA-86-8674-01	-1.54491	1	Lung Adenocarcinoma
TCGA-66-2742-01	-1.54221	1	Lung Squamous Cell Carcinoma
TCGA-AA-3662-01	-1.54211	1	Colon Cancer
TCGA-05-4390-01	-1.54181	1	Lung Adenocarcinoma
TCGA-DQ-5624-01	-1.54161	1	Head and Neck Cancer
TCGA-UY-A78L-01	-1.54151	1	Bladder Cancer
TCGA-AO-A1KR-01	-1.54091	1	Breast Cancer
TCGA-50-5931-01	-1.54031	1	Lung Adenocarcinoma
TCGA-AR-A0U3-01	-1.54001	1	Breast Cancer
TCGA-S3-AA12-01	-1.53941	1	Breast Cancer
TCGA-DE-A0Y2-01	-1.53941	1	Thyroid Cancer
TCGA-CV-5443-01	-1.53761	1	Head and Neck Cancer
TCGA-EM-A2CR-01	-1.53741	1	Thyroid Cancer
TCGA-CK-4947-01	-1.53731	1	Colon Cancer
TCGA-2G-AAM2-01	-1.53631	1	Testicular Cancaer
TCGA-CQ-A4C7-01	-1.53611	1	Head and Neck Cancer
TCGA-CV-7099-01	-1.53521	1	Head and Neck Cancer
TCGA-D3-A1Q6-06	-1.53391	2	Melanoma
TCGA-D3-A2J7-06	-1.53321	2	Melanoma
TCGA-SN-A84Y-01	-1.53291	1	Testicular Cancaer
TCGA-EJ-A7NF-01	-1.53261	1	Prostate Cancer
TCGA-AA-A01X-01	-1.53241	1	Colon Cancer
TCGA-25-1871-01	-1.53181	1	Ovarian Cancer
TCGA-50-5946-01	-1.53151	1	Lung Adenocarcinoma
TCGA-YS-A95B-01	-1.53121	1	Mesothelioma
TCGA-BH-A0AU-01	-1.53031	1	Breast Cancer
TCGA-61-2109-01	-1.53031	1	Ovarian Cancer
TCGA-CN-4723-01	-1.52981	1	Head and Neck Cancer
TCGA-FW-A3R5-06	-1.52941	2	Melanoma
TCGA-DS-A7WH-01	-1.52871	1	Cervical Cancer
TCGA-CN-A642-01	-1.52841	1	Head and Neck Cancer
TCGA-85-A512-01	-1.52721	1	Lung Squamous Cell Carcinoma
TCGA-A8-A07C-01	-1.52681	1	Breast Cancer
TCGA-BT-A20J-01	-1.52661	1	Bladder Cancer
TCGA-29-1702-01	-1.52651	1	Ovarian Cancer
TCGA-A1-A0SB-01	-1.52641	1	Breast Cancer
TCGA-DJ-A3VI-01	-1.52611	1	Thyroid Cancer
TCGA-EB-A42Z-01	-1.52601	1	Melanoma
TCGA-86-8358-01	-1.52501	1	Lung Adenocarcinoma
TCGA-XK-AAIW-01	-1.52461	1	Prostate Cancer
TCGA-25-2400-01	-1.52451	1	Ovarian Cancer
TCGA-LP-A5U3-01	-1.52431	1	Cervical Cancer
TCGA-CX-7219-01	-1.52431	1	Head and Neck Cancer
TCGA-XA-A8JR-01	-1.52411	1	Prostate Cancer
TCGA-BC-A8YO-01	-1.52401	1	Liver Cancer
TCGA-60-2711-01	-1.52371	1	Lung Squamous Cell Carcinoma
TCGA-EK-A2H0-01	-1.52271	1	Cervical Cancer
TCGA-FS-A1ZD-06	-1.52221	2	Melanoma
TCGA-FD-A3SO-01	-1.52191	1	Bladder Cancer
TCGA-HC-7744-01	-1.52131	1	Prostate Cancer
TCGA-XV-AB01-01	-1.51841	1	Melanoma
TCGA-BB-4227-01	-1.51821	1	Head and Neck Cancer
TCGA-HC-A8CY-01	-1.51791	1	Prostate Cancer
TCGA-85-A4QR-01	-1.51761	1	Lung Squamous Cell Carcinoma
TCGA-CV-7409-01	-1.51731	1	Head and Neck Cancer
TCGA-K4-A5RI-01	-1.51711	1	Bladder Cancer
TCGA-55-8511-01	-1.51631	1	Lung Adenocarcinoma
TCGA-BA-4074-01	-1.51561	1	Head and Neck Cancer
TCGA-77-8146-01	-1.51511	1	Lung Squamous Cell Carcinoma
TCGA-ER-A2NG-06	-1.51441	2	Melanoma
TCGA-EI-6882-01	-1.51261	1	Rectal Cancer
TCGA-ZF-A9RM-01	-1.51171	1	Bladder Cancer
TCGA-CM-5860-01	-1.51161	1	Colon Cancer
TCGA-F4-6854-01	-1.51031	1	Colon Cancer
TCGA-AG-3592-01	-1.51001	1	Rectal Cancer
TCGA-DE-A0Y3-01	-1.50991	1	Thyroid Cancer
TCGA-J8-A3O1-01	-1.50991	1	Thyroid Cancer
TCGA-43-7657-01	-1.50981	1	Lung Squamous Cell Carcinoma
TCGA-BA-6868-01	-1.50921	1	Head and Neck Cancer
TCGA-EA-A439-01	-1.50581	1	Cervical Cancer
TCGA-63-A5MB-01	-1.50581	1	Lung Squamous Cell Carcinoma
TCGA-44-7667-01	-1.50521	1	Lung Adenocarcinoma
TCGA-LA-A446-01	-1.50491	1	Lung Squamous Cell Carcinoma
TCGA-A8-A081-01	-1.50361	1	Breast Cancer
TCGA-90-7769-01	-1.50201	1	Lung Squamous Cell Carcinoma
TCGA-66-2727-01	-1.50201	1	Lung Squamous Cell Carcinoma
TCGA-CV-7423-01	-1.50151	1	Head and Neck Cancer
TCGA-CR-7379-01	-1.50111	1	Head and Neck Cancer
TCGA-80-5608-01	-1.50071	1	Lung Adenocarcinoma
TCGA-EE-A29S-06	-1.49941	2	Melanoma
TCGA-43-8118-01	-1.49901	1	Lung Squamous Cell Carcinoma
TCGA-QU-A6IN-01	-1.49881	1	Prostate Cancer
TCGA-77-A5GA-01	-1.49691	1	Lung Squamous Cell Carcinoma
TCGA-NC-A5HQ-01	-1.49671	1	Lung Squamous Cell Carcinoma
TCGA-E9-A244-01	-1.49571	1	Breast Cancer
TCGA-CH-5746-01	-1.49531	1	Prostate Cancer
TCGA-EE-A29W-06	-1.49521	2	Melanoma
TCGA-KK-A6DY-01	-1.49441	1	Prostate Cancer
TCGA-A7-A0DC-01	-1.49251	1	Breast Cancer
TCGA-22-5485-01	-1.49111	1	Lung Squamous Cell Carcinoma
TCGA-XY-A8S2-01	-1.49101	1	Testicular Cancaer
TCGA-QA-A7B7-01	-1.49071	1	Liver Cancer
TCGA-24-1467-01	-1.48871	1	Ovarian Cancer
TCGA-UY-A78N-01	-1.48751	1	Bladder Cancer
TCGA-BA-5558-01	-1.48671	1	Head and Neck Cancer
TCGA-68-A59J-01	-1.48671	1	Lung Squamous Cell Carcinoma
TCGA-DD-AAE9-01	-1.48661	1	Liver Cancer
TCGA-D3-A51T-06	-1.48611	2	Melanoma
TCGA-UF-A71A-01	-1.48511	1	Head and Neck Cancer
TCGA-D3-A51K-06	-1.48471	2	Melanoma
TCGA-DD-AACS-01	-1.48451	1	Liver Cancer
TCGA-BT-A20V-01	-1.48441	1	Bladder Cancer
TCGA-G9-6371-01	-1.48421	1	Prostate Cancer
TCGA-CV-7180-01	-1.48351	1	Head and Neck Cancer
TCGA-CH-5790-01	-1.48351	1	Prostate Cancer
TCGA-FD-A5BY-01	-1.48331	1	Bladder Cancer
TCGA-CL-4957-01	-1.48221	1	Rectal Cancer
TCGA-FY-A3RA-01	-1.48151	1	Thyroid Cancer
TCGA-AF-2693-01	-1.47971	1	Rectal Cancer
TCGA-D9-A1JW-06	-1.47871	2	Melanoma
TCGA-DG-A2KL-01	-1.47771	1	Cervical Cancer
TCGA-18-3421-01	-1.47771	1	Lung Squamous Cell Carcinoma
TCGA-FS-A1ZT-06	-1.47551	2	Melanoma
TCGA-E2-A15K-06	-1.47481	2	Breast Cancer
TCGA-BC-A69H-01	-1.47451	1	Liver Cancer
TCGA-DK-A3IT-01	-1.47211	1	Bladder Cancer
TCGA-D8-A147-01	-1.47161	1	Breast Cancer
TCGA-56-7823-01	-1.47151	1	Lung Squamous Cell Carcinoma
TCGA-43-6770-01	-1.47121	1	Lung Squamous Cell Carcinoma
TCGA-D3-A8GR-06	-1.47111	2	Melanoma
TCGA-EE-A2A2-06	-1.47081	2	Melanoma
TCGA-14-0871-01	-1.47011	1	Glioblastoma
TCGA-AC-A2QH-01	-1.46891	1	Breast Cancer
TCGA-GC-A3RD-01	-1.46861	1	Bladder Cancer
TCGA-CN-4731-01	-1.46781	1	Head and Neck Cancer
TCGA-KL-8339-01	-1.46781	1	Kidney Chromophobe
TCGA-D8-A1JA-01	-1.46741	1	Breast Cancer
TCGA-HD-7917-01	-1.46731	1	Head and Neck Cancer
TCGA-XJ-A83H-01	-1.46701	1	Prostate Cancer
TCGA-CN-A641-01	-1.46681	1	Head and Neck Cancer
TCGA-E2-A15T-01	-1.46631	1	Breast Cancer
TCGA-D5-5541-01	-1.46581	1	Colon Cancer
TCGA-FR-A3YO-06	-1.46561	2	Melanoma
TCGA-CV-A45O-01	-1.46551	1	Head and Neck Cancer
TCGA-AN-A0XU-01	-1.46531	1	Breast Cancer
TCGA-X6-A8C4-01	-1.46521	1	Sarcoma
TCGA-D8-A1XC-01	-1.46451	1	Breast Cancer
TCGA-D9-A4Z5-01	-1.46421	1	Melanoma
TCGA-EB-A3Y6-01	-1.46391	1	Melanoma
TCGA-60-2706-01	-1.46311	1	Lung Squamous Cell Carcinoma
TCGA-A7-A4SD-01	-1.46281	1	Breast Cancer
TCGA-AX-A3GI-01	-1.46151	1	Endometrioid Cancer
TCGA-K4-A54R-01	-1.46131	1	Bladder Cancer
TCGA-CV-6940-01	-1.45931	1	Head and Neck Cancer
TCGA-DA-A1I0-06	-1.45911	2	Melanoma
TCGA-G7-6789-01	-1.45901	1	Kidney Papillary Cell Carcinoma
TCGA-ER-A3PL-06	-1.45901	2	Melanoma
TCGA-CC-A7II-01	-1.45801	1	Liver Cancer
TCGA-T2-A6WZ-01	-1.45731	1	Head and Neck Cancer
TCGA-BH-A18V-01	-1.45721	1	Breast Cancer
TCGA-V1-A8X3-01	-1.45681	1	Prostate Cancer
TCGA-VS-A8Q9-01	-1.45601	1	Cervical Cancer
TCGA-58-8392-01	-1.45591	1	Lung Squamous Cell Carcinoma
TCGA-C8-A1HK-01	-1.45541	1	Breast Cancer
TCGA-WE-A8K6-06	-1.45511	2	Melanoma
TCGA-KL-8346-01	-1.45411	1	Kidney Chromophobe
TCGA-DD-AADD-01	-1.45351	1	Liver Cancer
TCGA-D5-6529-01	-1.45221	1	Colon Cancer
TCGA-EE-A29M-06	-1.45211	2	Melanoma
TCGA-24-2038-01	-1.45181	1	Ovarian Cancer
TCGA-XF-A9T0-01	-1.45171	1	Bladder Cancer
TCGA-EP-A2KB-01	-1.45121	1	Liver Cancer
TCGA-37-4141-01	-1.45121	1	Lung Squamous Cell Carcinoma
TCGA-77-A5GB-01	-1.45091	1	Lung Squamous Cell Carcinoma
TCGA-FS-A1YW-06	-1.45071	2	Melanoma
TCGA-ER-A3EV-06	-1.44981	2	Melanoma
TCGA-CA-6718-01	-1.44931	1	Colon Cancer
TCGA-CN-6988-01	-1.44921	1	Head and Neck Cancer
TCGA-66-2763-01	-1.44891	1	Lung Squamous Cell Carcinoma
TCGA-WW-A8ZI-01	-1.44841	1	Prostate Cancer
TCGA-56-8629-01	-1.44831	1	Lung Squamous Cell Carcinoma
TCGA-49-4488-01	-1.44721	1	Lung Adenocarcinoma
TCGA-EJ-A65D-01	-1.44721	1	Prostate Cancer
TCGA-EJ-7788-01	-1.44571	1	Prostate Cancer
TCGA-EE-A2A5-06	-1.44571	2	Melanoma
TCGA-QG-A5Z2-01	-1.44501	1	Colon Cancer
TCGA-XF-A9SV-01	-1.44481	1	Bladder Cancer
TCGA-HM-A4S6-01	-1.44471	1	Cervical Cancer
TCGA-XV-AAZY-01	-1.44461	1	Melanoma
TCGA-78-8640-01	-1.44411	1	Lung Adenocarcinoma
TCGA-CV-7416-11	-1.44291	0	Head and Neck Cancer
TCGA-CN-A497-01	-1.44241	1	Head and Neck Cancer
TCGA-JV-A5VF-01	-1.44231	1	Sarcoma
TCGA-66-2785-01	-1.44191	1	Lung Squamous Cell Carcinoma
TCGA-XJ-A83G-01	-1.44121	1	Prostate Cancer
TCGA-LQ-A4E4-01	-1.43941	1	Breast Cancer
TCGA-B6-A0RG-01	-1.43931	1	Breast Cancer
TCGA-3A-A9IV-01	-1.43891	1	Pancreatic Cancer
TCGA-25-1323-01	-1.43601	1	Ovarian Cancer
TCGA-HC-A6HY-01	-1.43501	1	Prostate Cancer
TCGA-CK-4951-01	-1.43431	1	Colon Cancer
TCGA-55-A4DG-01	-1.43411	1	Lung Adenocarcinoma
TCGA-G3-AAV5-01	-1.43331	1	Liver Cancer
TCGA-TS-A8AY-01	-1.43331	1	Mesothelioma
TCGA-CF-A1HS-01	-1.43321	1	Bladder Cancer
TCGA-D5-5538-01	-1.43291	1	Colon Cancer
TCGA-QG-A5YW-01	-1.43261	1	Colon Cancer
TCGA-NC-A5HP-01	-1.43211	1	Lung Squamous Cell Carcinoma
TCGA-44-6146-01	-1.43171	1	Formalin Fixed Paraffin-Embedded Pilot Phase II
TCGA-FS-A1ZR-06	-1.43131	2	Melanoma
TCGA-A8-A08C-01	-1.43091	1	Breast Cancer
TCGA-44-A47B-01	-1.43081	1	Lung Adenocarcinoma
TCGA-FX-A2QS-01	-1.43081	1	Sarcoma
TCGA-AR-A0TW-01	-1.43071	1	Breast Cancer
TCGA-44-A4SU-01	-1.42961	1	Lung Adenocarcinoma
TCGA-D3-A3MV-06	-1.42961	2	Melanoma
TCGA-FD-A6TC-01	-1.42931	1	Bladder Cancer
TCGA-IQ-A6SG-01	-1.42891	1	Head and Neck Cancer
TCGA-FT-A3EE-01	-1.42851	1	Bladder Cancer
TCGA-DD-AAEA-01	-1.42851	1	Liver Cancer
TCGA-LG-A6GG-01	-1.42681	1	Liver Cancer
TCGA-CV-7415-01	-1.42581	1	Head and Neck Cancer
TCGA-98-8020-01	-1.42511	1	Lung Squamous Cell Carcinoma
TCGA-CV-A6K2-01	-1.42501	1	Head and Neck Cancer
TCGA-ER-A2NF-01	-1.42471	1	Melanoma
TCGA-CR-5243-01	-1.42381	1	Head and Neck Cancer
TCGA-G9-6343-01	-1.42171	1	Prostate Cancer
TCGA-IE-A4EI-01	-1.42091	1	Sarcoma
TCGA-A5-A2K7-01	-1.41981	1	Endometrioid Cancer
TCGA-55-8506-01	-1.41951	1	Lung Adenocarcinoma
TCGA-EI-6507-01	-1.41931	1	Rectal Cancer
TCGA-VS-A9UV-01	-1.41911	1	Cervical Cancer
TCGA-86-8279-01	-1.41821	1	Lung Adenocarcinoma
TCGA-NA-A4R1-01	-1.41751	1	Uterine Carcinosarcoma
TCGA-UT-A88E-01	-1.41641	1	Mesothelioma
TCGA-C5-A8YR-01	-1.41541	1	Cervical Cancer
TCGA-RS-A6TO-01	-1.41471	1	Head and Neck Cancer
TCGA-AH-6644-01	-1.41451	1	Rectal Cancer
TCGA-D5-6932-01	-1.41441	1	Colon Cancer
TCGA-XF-AAMT-01	-1.41331	1	Bladder Cancer
TCGA-2G-AAM4-01	-1.41241	1	Testicular Cancaer
TCGA-CN-6995-01	-1.41181	1	Head and Neck Cancer
TCGA-18-3411-01	-1.41171	1	Lung Squamous Cell Carcinoma
TCGA-V4-A9EH-01	-1.41171	1	Ocular melanomas
TCGA-BH-A0H9-01	-1.41131	1	Breast Cancer
TCGA-A4-A5Y0-01	-1.41021	1	Kidney Papillary Cell Carcinoma
TCGA-ED-A459-01	-1.41011	1	Liver Cancer
TCGA-F7-8489-01	-1.40961	1	Head and Neck Cancer
TCGA-JW-A5VL-01	-1.40821	1	Cervical Cancer
TCGA-PC-A5DM-01	-1.40751	1	Sarcoma
TCGA-CN-4726-01	-1.40741	1	Head and Neck Cancer
TCGA-BH-A1F5-01	-1.40731	1	Breast Cancer
TCGA-AR-A1AS-01	-1.40551	1	Breast Cancer
TCGA-D9-A149-06	-1.40391	2	Melanoma
TCGA-2G-AALF-01	-1.40221	1	Testicular Cancaer
TCGA-13-1489-02	-1.40181	3	Ovarian Cancer
TCGA-BC-A10U-11	-1.40181	0	Liver Cancer
TCGA-AZ-4684-01	-1.40111	1	Colon Cancer
TCGA-09-0364-01	-1.40081	1	Ovarian Cancer
TCGA-A6-5660-01	-1.39881	1	Colon Cancer
TCGA-CK-4948-01	-1.39841	1	Colon Cancer
TCGA-E9-A1RC-01	-1.39831	1	Breast Cancer
TCGA-CC-A3MB-01	-1.39811	1	Liver Cancer
TCGA-CQ-5329-01	-1.39741	1	Head and Neck Cancer
TCGA-CM-5344-01	-1.39711	1	Colon Cancer
TCGA-EJ-8469-01	-1.39691	1	Prostate Cancer
TCGA-DX-A3U9-01	-1.39681	1	Sarcoma
TCGA-DD-AADN-01	-1.39511	1	Liver Cancer
TCGA-E6-A2P9-01	-1.39441	1	Endometrioid Cancer
TCGA-AF-6136-01	-1.39421	1	Rectal Cancer
TCGA-EI-6511-01	-1.39381	1	Rectal Cancer
TCGA-DA-A1I2-06	-1.39311	2	Melanoma
TCGA-EJ-7325-01	-1.39151	1	Prostate Cancer
TCGA-98-A538-01	-1.39081	1	Lung Squamous Cell Carcinoma
TCGA-13-2060-01	-1.39051	1	Ovarian Cancer
TCGA-O1-A52J-01	-1.39031	1	Lung Adenocarcinoma
TCGA-EI-6881-01	-1.39021	1	Rectal Cancer
TCGA-68-8250-01	-1.38881	1	Lung Squamous Cell Carcinoma
TCGA-CV-6948-01	-1.38821	1	Head and Neck Cancer
TCGA-K1-A42X-02	-1.38821	3	Sarcoma
TCGA-QK-A6II-01	-1.38731	1	Head and Neck Cancer
TCGA-DD-AACP-01	-1.38631	1	Liver Cancer
TCGA-GC-A3I6-01	-1.38531	1	Bladder Cancer
TCGA-34-5240-01	-1.38531	1	Lung Squamous Cell Carcinoma
TCGA-G5-6572-01	-1.38531	1	Rectal Cancer
TCGA-A8-A06Z-01	-1.38421	1	Breast Cancer
TCGA-60-2707-01	-1.38421	1	Lung Squamous Cell Carcinoma
TCGA-PN-A8M9-01	-1.38361	1	Cervical Cancer
TCGA-HD-7831-01	-1.38341	1	Head and Neck Cancer
TCGA-A8-A09C-01	-1.38281	1	Breast Cancer
TCGA-C5-A907-01	-1.38251	1	Cervical Cancer
TCGA-21-1075-01	-1.38241	1	Lung Squamous Cell Carcinoma
TCGA-A8-A0AB-01	-1.38211	1	Breast Cancer
TCGA-EA-A3HQ-01	-1.38171	1	Cervical Cancer
TCGA-3B-A9HV-01	-1.38161	1	Sarcoma
TCGA-A6-2675-01	-1.38111	1	Colon Cancer
TCGA-C5-A7UH-01	-1.38071	1	Cervical Cancer
TCGA-C5-A8XK-01	-1.38071	1	Cervical Cancer
TCGA-DD-A1EE-01	-1.38031	1	Liver Cancer
TCGA-B6-A0X0-01	-1.37971	1	Breast Cancer
TCGA-CQ-7065-01	-1.37951	1	Head and Neck Cancer
TCGA-L4-A4E5-01	-1.37861	1	Lung Adenocarcinoma
TCGA-HN-A2NL-01	-1.37851	1	Breast Cancer
TCGA-E2-A15S-01	-1.37821	1	Breast Cancer
TCGA-D3-A8GQ-06	-1.37811	2	Melanoma
TCGA-56-7221-01	-1.37711	1	Lung Squamous Cell Carcinoma
TCGA-DM-A1D0-01	-1.37621	1	Colon Cancer
TCGA-E2-A15A-01	-1.37591	1	Breast Cancer
TCGA-78-7220-01	-1.37451	1	Lung Adenocarcinoma
TCGA-C8-A27A-01	-1.37431	1	Breast Cancer
TCGA-EB-A85J-01	-1.37431	1	Melanoma
TCGA-CN-6023-01	-1.37421	1	Head and Neck Cancer
TCGA-Y6-A9XI-01	-1.37421	1	Prostate Cancer
TCGA-66-2755-01	-1.37391	1	Lung Squamous Cell Carcinoma
TCGA-D8-A13Y-01	-1.37351	1	Breast Cancer
TCGA-95-7948-01	-1.37321	1	Lung Adenocarcinoma
TCGA-RC-A7SF-01	-1.37301	1	Liver Cancer
TCGA-EB-A3XC-01	-1.37251	1	Melanoma
TCGA-56-7580-01	-1.37241	1	Lung Squamous Cell Carcinoma
TCGA-E9-A1RB-01	-1.37221	1	Breast Cancer
TCGA-61-2110-01	-1.37211	1	Ovarian Cancer
TCGA-DM-A28C-01	-1.37171	1	Colon Cancer
TCGA-A7-A13G-01	-1.37101	1	Breast Cancer
TCGA-B6-A0RM-01	-1.36961	1	Breast Cancer
TCGA-34-8455-01	-1.36931	1	Lung Squamous Cell Carcinoma
TCGA-EB-A44R-06	-1.36931	2	Melanoma
TCGA-AA-3685-01	-1.36911	1	Colon Cancer
TCGA-G3-A5SJ-01	-1.36751	1	Liver Cancer
TCGA-J2-A4AD-01	-1.36751	1	Lung Adenocarcinoma
TCGA-E2-A154-01	-1.36701	1	Breast Cancer
TCGA-WP-A9GB-01	-1.36691	1	Sarcoma
TCGA-E2-A14V-01	-1.36611	1	Breast Cancer
TCGA-LH-A9QB-06	-1.36601	2	Melanoma
TCGA-CQ-6219-01	-1.36551	1	Head and Neck Cancer
TCGA-37-3789-01	-1.36551	1	Lung Squamous Cell Carcinoma
TCGA-EE-A3J8-06	-1.36481	2	Melanoma
TCGA-A7-A0CE-01	-1.36381	1	Breast Cancer
TCGA-E9-A1R7-01	-1.36281	1	Breast Cancer
TCGA-A6-6780-01	-1.36231	1	Colon Cancer
TCGA-34-5231-01	-1.36131	1	Lung Squamous Cell Carcinoma
TCGA-FD-A43Y-01	-1.36101	1	Bladder Cancer
TCGA-D3-A8GC-06	-1.36051	2	Melanoma
TCGA-CM-6163-01	-1.36041	1	Colon Cancer
TCGA-V1-A8WS-01	-1.35981	1	Prostate Cancer
TCGA-QK-A6IG-01	-1.35761	1	Head and Neck Cancer
TCGA-XF-A9SH-01	-1.35751	1	Bladder Cancer
TCGA-C5-A1BL-01	-1.35691	1	Cervical Cancer
TCGA-BA-6873-01	-1.35641	1	Head and Neck Cancer
TCGA-55-7570-01	-1.35641	1	Lung Adenocarcinoma
TCGA-2A-AAYF-01	-1.35621	1	Prostate Cancer
TCGA-CV-A463-01	-1.35581	1	Head and Neck Cancer
TCGA-NC-A5HT-01	-1.35571	1	Lung Squamous Cell Carcinoma
TCGA-85-8479-01	-1.35561	1	Lung Squamous Cell Carcinoma
TCGA-DX-A7EI-01	-1.35421	1	Sarcoma
TCGA-24-1469-01	-1.35281	1	Ovarian Cancer
TCGA-QB-AA9O-06	-1.35141	2	Melanoma
TCGA-FD-A62O-01	-1.35131	1	Bladder Cancer
TCGA-BW-A5NP-01	-1.34981	1	Liver Cancer
TCGA-XK-AAJP-01	-1.34971	1	Prostate Cancer
TCGA-G9-6369-01	-1.34921	1	Prostate Cancer
TCGA-VD-A8KD-01	-1.34711	1	Ocular melanomas
TCGA-FR-A2OS-01	-1.34581	1	Melanoma
TCGA-DD-A1EL-01	-1.34571	1	Liver Cancer
TCGA-CV-7103-01	-1.34541	1	Head and Neck Cancer
TCGA-49-AARQ-01	-1.34381	1	Lung Adenocarcinoma
TCGA-AZ-6601-01	-1.34361	1	Colon Cancer
TCGA-F4-6806-01	-1.34341	1	Colon Cancer
TCGA-44-A4SS-01	-1.34341	1	Lung Adenocarcinoma
TCGA-BA-A4IG-01	-1.34311	1	Head and Neck Cancer
TCGA-39-5021-01	-1.34291	1	Lung Squamous Cell Carcinoma
TCGA-61-2012-01	-1.34231	1	Ovarian Cancer
TCGA-24-2033-01	-1.34151	1	Ovarian Cancer
TCGA-18-3416-01	-1.33991	1	Lung Squamous Cell Carcinoma
TCGA-22-4607-01	-1.33921	1	Lung Squamous Cell Carcinoma
TCGA-34-7107-01	-1.33921	1	Lung Squamous Cell Carcinoma
TCGA-D3-A1Q3-06	-1.33921	2	Melanoma
TCGA-VN-A88M-01	-1.33861	1	Prostate Cancer
TCGA-GM-A3XL-01	-1.33831	1	Breast Cancer
TCGA-IB-A7LX-01	-1.33701	1	Pancreatic Cancer
TCGA-TN-A7HI-01	-1.33511	1	Head and Neck Cancer
TCGA-FT-A61P-01	-1.33501	1	Bladder Cancer
TCGA-05-4395-01	-1.33401	1	Lung Adenocarcinoma
TCGA-DD-A3A1-01	-1.33391	1	Liver Cancer
TCGA-4G-AAZO-01	-1.33381	1	Bile Duct Cancer
TCGA-66-2787-01	-1.33381	1	Lung Squamous Cell Carcinoma
TCGA-AO-A0J7-01	-1.33351	1	Breast Cancer
TCGA-37-5819-01	-1.33271	1	Lung Squamous Cell Carcinoma
TCGA-EB-A41A-01	-1.33171	1	Melanoma
TCGA-J4-A83I-01	-1.33171	1	Prostate Cancer
TCGA-ZG-A9ND-01	-1.33101	1	Prostate Cancer
TCGA-GJ-A6C0-01	-1.33011	1	Liver Cancer
TCGA-ZF-A9R1-01	-1.32971	1	Bladder Cancer
TCGA-KK-A8ID-01	-1.32881	1	Prostate Cancer
TCGA-G2-AA3B-01	-1.32841	1	Bladder Cancer
TCGA-JW-A5VK-01	-1.32831	1	Cervical Cancer
TCGA-60-2719-01	-1.32791	1	Lung Squamous Cell Carcinoma
TCGA-ZF-AA5H-01	-1.32781	1	Bladder Cancer
TCGA-D9-A3Z4-01	-1.32611	1	Melanoma
TCGA-O2-A52S-01	-1.32471	1	Lung Squamous Cell Carcinoma
TCGA-WB-A81I-01	-1.32451	1	Pheochromocytoma & Paraganglioma
TCGA-3S-A8YW-01	-1.32361	1	thymoma
TCGA-3B-A9HR-01	-1.32331	1	Sarcoma
TCGA-AR-A0TZ-01	-1.32111	1	Breast Cancer
TCGA-ET-A25G-01	-1.32091	1	Thyroid Cancer
TCGA-A8-A092-01	-1.31991	1	Breast Cancer
TCGA-WC-A87Y-01	-1.31991	1	Ocular melanomas
TCGA-DA-A95W-06	-1.31981	2	Melanoma
TCGA-EJ-5532-01	-1.31971	1	Prostate Cancer
TCGA-J8-A3O2-06	-1.31871	2	Thyroid Cancer
TCGA-FU-A3HY-01	-1.31861	1	Cervical Cancer
TCGA-KC-A4BV-01	-1.31811	1	Prostate Cancer
TCGA-G9-A9S4-01	-1.31641	1	Prostate Cancer
TCGA-UY-A9PE-01	-1.31601	1	Bladder Cancer
TCGA-XC-AA0X-01	-1.31581	1	Lung Squamous Cell Carcinoma
TCGA-2G-AAKM-01	-1.31571	1	Testicular Cancaer
TCGA-BT-A2LB-01	-1.31541	1	Bladder Cancer
TCGA-A2-A1FW-01	-1.31521	1	Breast Cancer
TCGA-MP-A4T8-01	-1.31411	1	Lung Adenocarcinoma
TCGA-2A-A8VT-01	-1.31341	1	Prostate Cancer
TCGA-ZF-A9R2-01	-1.31321	1	Bladder Cancer
TCGA-AF-6672-01	-1.31321	1	Rectal Cancer
TCGA-DY-A1DE-01	-1.31321	1	Rectal Cancer
TCGA-CV-5440-01	-1.31301	1	Head and Neck Cancer
TCGA-BB-7872-01	-1.31211	1	Head and Neck Cancer
TCGA-78-7163-01	-1.31181	1	Lung Adenocarcinoma
TCGA-95-8494-01	-1.31021	1	Lung Adenocarcinoma
TCGA-F5-6811-01	-1.30971	1	Rectal Cancer
TCGA-IR-A3LA-01	-1.30951	1	Cervical Cancer
TCGA-G9-7519-01	-1.30951	1	Prostate Cancer
TCGA-13-0920-01	-1.30941	1	Ovarian Cancer
TCGA-CI-6624-01	-1.30941	1	Rectal Cancer
TCGA-BP-4761-01	-1.30841	1	Kidney Clear Cell Carcinoma
TCGA-69-A59K-01	-1.30811	1	Lung Adenocarcinoma
TCGA-LP-A7HU-01	-1.30691	1	Cervical Cancer
TCGA-FS-A1YX-06	-1.30601	2	Melanoma
TCGA-CN-6020-01	-1.30591	1	Head and Neck Cancer
TCGA-EB-A5VU-01	-1.30581	1	Melanoma
TCGA-HI-7171-01	-1.30471	1	Prostate Cancer
TCGA-85-8288-01	-1.30461	1	Lung Squamous Cell Carcinoma
TCGA-36-1571-01	-1.30441	1	Ovarian Cancer
TCGA-67-3770-01	-1.30401	1	Lung Adenocarcinoma
TCGA-EJ-7218-01	-1.30371	1	Prostate Cancer
TCGA-BG-A3PP-11	-1.30281	0	Endometrioid Cancer
TCGA-CC-5263-01	-1.30161	1	Liver Cancer
TCGA-C5-A8ZZ-01	-1.30151	1	Cervical Cancer
TCGA-XF-A9T4-01	-1.30031	1	Bladder Cancer
TCGA-WE-A8ZM-06	-1.29971	2	Melanoma
TCGA-J4-8198-01	-1.29931	1	Prostate Cancer
TCGA-49-6743-01	-1.29911	1	Lung Adenocarcinoma
TCGA-AN-A04D-01	-1.29801	1	Breast Cancer
TCGA-58-A46N-01	-1.29781	1	Lung Squamous Cell Carcinoma
TCGA-69-7973-01	-1.29771	1	Lung Adenocarcinoma
TCGA-AC-A23H-01	-1.29681	1	Breast Cancer
TCGA-D6-A6ES-01	-1.29641	1	Head and Neck Cancer
TCGA-CH-5741-01	-1.29621	1	Prostate Cancer
TCGA-CV-7446-01	-1.29611	1	Head and Neck Cancer
TCGA-58-A46M-01	-1.29611	1	Lung Squamous Cell Carcinoma
TCGA-A2-A0CY-01	-1.29591	1	Breast Cancer
TCGA-MP-A4TA-01	-1.29501	1	Lung Adenocarcinoma
TCGA-G9-6385-01	-1.29401	1	Prostate Cancer
TCGA-XR-A8TF-01	-1.29371	1	Liver Cancer
TCGA-29-1762-01	-1.29291	1	Ovarian Cancer
TCGA-G4-6297-01	-1.29261	1	Colon Cancer
TCGA-EB-A4XL-01	-1.29231	1	Melanoma
TCGA-ED-A66Y-01	-1.29221	1	Liver Cancer
TCGA-A2-A0YG-01	-1.29171	1	Breast Cancer
TCGA-CV-7250-01	-1.29161	1	Head and Neck Cancer
TCGA-CH-5750-01	-1.29101	1	Prostate Cancer
TCGA-CQ-7063-01	-1.29091	1	Head and Neck Cancer
TCGA-CM-6679-01	-1.29011	1	Colon Cancer
TCGA-80-5607-01	-1.28971	1	Lung Adenocarcinoma
TCGA-KQ-A41Q-01	-1.28961	1	Bladder Cancer
TCGA-BT-A2LD-01	-1.28931	1	Bladder Cancer
TCGA-EE-A3AC-06	-1.28911	2	Melanoma
TCGA-G9-A9S7-01	-1.28871	1	Prostate Cancer
TCGA-KC-A7F3-01	-1.28781	1	Prostate Cancer
TCGA-E2-A14W-01	-1.28761	1	Breast Cancer
TCGA-CM-5349-01	-1.28691	1	Colon Cancer
TCGA-BQ-7051-01	-1.28671	1	Kidney Papillary Cell Carcinoma
TCGA-B6-A0IC-01	-1.28661	1	Breast Cancer
TCGA-EJ-7786-01	-1.28641	1	Prostate Cancer
TCGA-DX-A3U7-01	-1.28621	1	Sarcoma
TCGA-CQ-7072-01	-1.28611	1	Head and Neck Cancer
TCGA-G9-6499-01	-1.28601	1	Prostate Cancer
TCGA-EA-A44S-01	-1.28591	1	Cervical Cancer
TCGA-D8-A1JJ-01	-1.28491	1	Breast Cancer
TCGA-JW-A5VI-01	-1.28491	1	Cervical Cancer
TCGA-D3-A3CC-06	-1.28491	2	Melanoma
TCGA-CR-7373-01	-1.28371	1	Head and Neck Cancer
TCGA-C5-A7CH-01	-1.28311	1	Cervical Cancer
TCGA-AZ-6607-01	-1.28201	1	Colon Cancer
TCGA-CV-A6JE-01	-1.28171	1	Head and Neck Cancer
TCGA-CU-A0YN-01	-1.28141	1	Bladder Cancer
TCGA-DX-A7EF-01	-1.28131	1	Sarcoma
TCGA-EB-A85I-01	-1.27951	1	Melanoma
TCGA-DA-A1I8-06	-1.27951	2	Melanoma
TCGA-GN-A8LN-01	-1.27811	1	Melanoma
TCGA-EJ-5517-01	-1.27801	1	Prostate Cancer
TCGA-G9-6354-01	-1.27801	1	Prostate Cancer
TCGA-24-1418-01	-1.27701	1	Ovarian Cancer
TCGA-EJ-7321-01	-1.27541	1	Prostate Cancer
TCGA-BH-A0AV-01	-1.27451	1	Breast Cancer
TCGA-UF-A7J9-01	-1.27451	1	Head and Neck Cancer
TCGA-K4-A3WV-01	-1.27401	1	Bladder Cancer
TCGA-55-7914-01	-1.27391	1	Lung Adenocarcinoma
TCGA-EW-A1P6-01	-1.27101	1	Breast Cancer
TCGA-3A-A9IZ-01	-1.27091	1	Pancreatic Cancer
TCGA-D3-A5GO-06	-1.27021	2	Melanoma
TCGA-56-7579-01	-1.27001	1	Lung Squamous Cell Carcinoma
TCGA-CV-A6JZ-01	-1.26871	1	Head and Neck Cancer
TCGA-CQ-A4C6-01	-1.26851	1	Head and Neck Cancer
TCGA-E2-A1LL-01	-1.26741	1	Breast Cancer
TCGA-H7-8501-01	-1.26691	1	Head and Neck Cancer
TCGA-IB-7887-01	-1.26641	1	Pancreatic Cancer
TCGA-BH-A18P-01	-1.26631	1	Breast Cancer
TCGA-34-2596-01	-1.26601	1	Lung Squamous Cell Carcinoma
TCGA-UP-A6WW-01	-1.26561	1	Head and Neck Cancer
TCGA-CV-7413-01	-1.26551	1	Head and Neck Cancer
TCGA-HC-8262-01	-1.26521	1	Prostate Cancer
TCGA-EK-A2RO-01	-1.26491	1	Cervical Cancer
TCGA-EW-A1OZ-01	-1.26451	1	Breast Cancer
TCGA-09-2048-01	-1.26411	1	Ovarian Cancer
TCGA-HC-7211-01	-1.26381	1	Prostate Cancer
TCGA-EB-A4P0-01	-1.26341	1	Melanoma
TCGA-KK-A8I8-01	-1.26311	1	Prostate Cancer
TCGA-21-1071-01	-1.26241	1	Lung Squamous Cell Carcinoma
TCGA-HC-7819-11	-1.26181	0	Prostate Cancer
TCGA-3H-AB3U-01	-1.26091	1	Mesothelioma
TCGA-DC-6681-01	-1.26011	1	Rectal Cancer
TCGA-KP-A3VZ-01	-1.25911	1	Endometrioid Cancer
TCGA-DZ-6133-01	-1.25891	1	Kidney Papillary Cell Carcinoma
TCGA-EB-A97M-01	-1.25891	1	Melanoma
TCGA-22-1017-01	-1.25881	1	Lung Squamous Cell Carcinoma
TCGA-ET-A3DW-01	-1.25831	1	Thyroid Cancer
TCGA-FU-A3WB-01	-1.25801	1	Cervical Cancer
TCGA-VD-AA8S-01	-1.25711	1	Ocular melanomas
TCGA-P4-AAVM-01	-1.25631	1	Kidney Papillary Cell Carcinoma
TCGA-HC-7080-01	-1.25611	1	Prostate Cancer
TCGA-DX-A6B8-01	-1.25591	1	Sarcoma
TCGA-E2-A14P-01	-1.25501	1	Breast Cancer
TCGA-CV-A6JO-01	-1.25501	1	Head and Neck Cancer
TCGA-CK-4950-01	-1.25451	1	Colon Cancer
TCGA-22-4591-01	-1.25411	1	Lung Squamous Cell Carcinoma
TCGA-66-2794-01	-1.25401	1	Lung Squamous Cell Carcinoma
TCGA-GC-A3YS-01	-1.25371	1	Bladder Cancer
TCGA-MQ-A4LI-01	-1.25351	1	Mesothelioma
TCGA-Y8-A8RZ-01	-1.25291	1	Kidney Papillary Cell Carcinoma
TCGA-H6-8124-01	-1.25261	1	Pancreatic Cancer
TCGA-24-1430-01	-1.25211	1	Ovarian Cancer
TCGA-33-4538-01	-1.25091	1	Lung Squamous Cell Carcinoma
TCGA-EB-A3XE-01	-1.25091	1	Melanoma
TCGA-EJ-A65E-01	-1.25091	1	Prostate Cancer
TCGA-BB-A5HZ-01	-1.24971	1	Head and Neck Cancer
TCGA-DA-A95X-06	-1.24971	2	Melanoma
TCGA-CC-A7IL-01	-1.24931	1	Liver Cancer
TCGA-BF-AAOU-01	-1.24921	1	Melanoma
TCGA-S3-AA11-01	-1.24901	1	Breast Cancer
TCGA-55-7994-01	-1.24781	1	Lung Adenocarcinoma
TCGA-A4-8518-01	-1.24731	1	Kidney Papillary Cell Carcinoma
TCGA-HD-8634-01	-1.24711	1	Head and Neck Cancer
TCGA-KK-A8IH-01	-1.24691	1	Prostate Cancer
TCGA-V3-A9ZX-01	-1.24641	1	Ocular melanomas
TCGA-E2-A14T-01	-1.24621	1	Breast Cancer
TCGA-EJ-5511-01	-1.24621	1	Prostate Cancer
TCGA-MQ-A6BS-01	-1.24601	1	Mesothelioma
TCGA-V4-A9F2-01	-1.24601	1	Ocular melanomas
TCGA-55-8616-01	-1.24481	1	Lung Adenocarcinoma
TCGA-VN-A88N-01	-1.24481	1	Prostate Cancer
TCGA-EB-A1NK-01	-1.24421	1	Melanoma
TCGA-DC-6158-01	-1.24411	1	Rectal Cancer
TCGA-W5-AA2I-11	-1.24171	0	Bile Duct Cancer
TCGA-D8-A1XG-01	-1.24081	1	Breast Cancer
TCGA-AN-A0AJ-01	-1.24031	1	Breast Cancer
TCGA-29-2414-01	-1.23921	1	Ovarian Cancer
TCGA-CV-7407-01	-1.23831	1	Head and Neck Cancer
TCGA-HC-7212-01	-1.23811	1	Prostate Cancer
TCGA-DX-A7EO-01	-1.23811	1	Sarcoma
TCGA-24-2027-01	-1.23781	1	Ovarian Cancer
TCGA-D8-A143-01	-1.23721	1	Breast Cancer
TCGA-4Z-AA83-01	-1.23701	1	Bladder Cancer
TCGA-G3-A5SI-01	-1.23701	1	Liver Cancer
TCGA-66-2773-01	-1.23691	1	Lung Squamous Cell Carcinoma
TCGA-MK-A4N6-01	-1.23601	1	Thyroid Cancer
TCGA-ER-A198-06	-1.23591	2	Melanoma
TCGA-G2-A2EF-01	-1.23551	1	Bladder Cancer
TCGA-C5-A8XI-01	-1.23521	1	Cervical Cancer
TCGA-AA-3509-01	-1.23351	1	Colon Cancer
TCGA-EJ-7781-01	-1.23181	1	Prostate Cancer
TCGA-HC-7231-01	-1.23181	1	Prostate Cancer
TCGA-A1-A0SG-01	-1.23171	1	Breast Cancer
TCGA-A8-A08B-01	-1.23171	1	Breast Cancer
TCGA-DD-A11D-01	-1.23141	1	Liver Cancer
TCGA-99-8033-01	-1.23111	1	Lung Adenocarcinoma
TCGA-CV-7236-01	-1.23031	1	Head and Neck Cancer
TCGA-UB-A7MA-01	-1.23011	1	Liver Cancer
TCGA-MR-A520-01	-1.22991	1	Liver Cancer
TCGA-LA-A7SW-01	-1.22971	1	Lung Squamous Cell Carcinoma
TCGA-EY-A3QX-01	-1.22861	1	Endometrioid Cancer
TCGA-EE-A2A6-06	-1.22851	2	Melanoma
TCGA-VN-A88Q-01	-1.22791	1	Prostate Cancer
TCGA-W3-AA1V-06	-1.22771	2	Melanoma
TCGA-G4-6303-01	-1.22751	1	Colon Cancer
TCGA-DX-A3UD-01	-1.22731	1	Sarcoma
TCGA-V1-A8WL-01	-1.22661	1	Prostate Cancer
TCGA-X6-A7WB-01	-1.22661	1	Sarcoma
TCGA-D8-A1XJ-01	-1.22651	1	Breast Cancer
TCGA-CN-5374-01	-1.22591	1	Head and Neck Cancer
TCGA-ET-A3DP-01	-1.22561	1	Thyroid Cancer
TCGA-CV-7406-01	-1.22521	1	Head and Neck Cancer
TCGA-69-7761-01	-1.22431	1	Lung Adenocarcinoma
TCGA-85-8580-01	-1.22421	1	Lung Squamous Cell Carcinoma
TCGA-DS-A1OB-01	-1.22411	1	Cervical Cancer
TCGA-CQ-7071-01	-1.22411	1	Head and Neck Cancer
TCGA-ER-A19J-06	-1.22331	2	Melanoma
TCGA-G9-6373-01	-1.22231	1	Prostate Cancer
TCGA-EX-A1H5-01	-1.22221	1	Cervical Cancer
TCGA-UF-A71D-01	-1.22211	1	Head and Neck Cancer
TCGA-J4-A67N-01	-1.22211	1	Prostate Cancer
TCGA-W5-AA2O-01	-1.22201	1	Bile Duct Cancer
TCGA-YU-AA4L-01	-1.22121	1	Testicular Cancaer
TCGA-FS-A4F4-06	-1.22071	2	Melanoma
TCGA-CV-6962-01	-1.22001	1	Head and Neck Cancer
TCGA-61-2092-01	-1.22001	1	Ovarian Cancer
TCGA-DY-A1DF-01	-1.21961	1	Rectal Cancer
TCGA-TS-A7P1-01	-1.21861	1	Mesothelioma
TCGA-95-7039-01	-1.21851	1	Lung Adenocarcinoma
TCGA-KL-8330-01	-1.21781	1	Kidney Chromophobe
TCGA-AR-A24Z-01	-1.21631	1	Breast Cancer
TCGA-BG-A3PP-01	-1.21571	1	Endometrioid Cancer
TCGA-BH-A1EN-01	-1.21451	1	Breast Cancer
TCGA-EE-A29N-06	-1.21431	2	Melanoma
TCGA-F7-A623-01	-1.21421	1	Head and Neck Cancer
TCGA-2A-A8VV-01	-1.21371	1	Prostate Cancer
TCGA-AN-A0XO-01	-1.21281	1	Breast Cancer
TCGA-UY-A78M-01	-1.21241	1	Bladder Cancer
TCGA-F5-6465-01	-1.21111	1	Rectal Cancer
TCGA-BF-A1Q0-01	-1.21091	1	Melanoma
TCGA-PC-A5DL-01	-1.21071	1	Sarcoma
TCGA-GL-7966-01	-1.20921	1	Kidney Papillary Cell Carcinoma
TCGA-CN-6016-01	-1.20901	1	Head and Neck Cancer
TCGA-HC-A48F-01	-1.20891	1	Prostate Cancer
TCGA-A2-A04T-01	-1.20871	1	Breast Cancer
TCGA-IE-A6BZ-01	-1.20861	1	Sarcoma
TCGA-66-2791-01	-1.20841	1	Lung Squamous Cell Carcinoma
TCGA-ZJ-AAXU-01	-1.20821	1	Cervical Cancer
TCGA-EX-A8YF-01	-1.20761	1	Cervical Cancer
TCGA-AH-6549-01	-1.20751	1	Rectal Cancer
TCGA-CM-5864-01	-1.20731	1	Colon Cancer
TCGA-29-1697-01	-1.20711	1	Ovarian Cancer
TCGA-CR-7402-01	-1.20561	1	Head and Neck Cancer
TCGA-86-7714-01	-1.20531	1	Lung Adenocarcinoma
TCGA-G9-6363-11	-1.20531	0	Prostate Cancer
TCGA-29-1770-02	-1.20511	3	Ovarian Cancer
TCGA-X9-A971-01	-1.20501	1	Sarcoma
TCGA-A8-A07F-01	-1.20391	1	Breast Cancer
TCGA-D6-6517-01	-1.20381	1	Head and Neck Cancer
TCGA-B6-A0I1-01	-1.20321	1	Breast Cancer
TCGA-E2-A15R-01	-1.20241	1	Breast Cancer
TCGA-CQ-6223-01	-1.20111	1	Head and Neck Cancer
TCGA-DX-A3UE-01	-1.20091	1	Sarcoma
TCGA-EJ-7317-01	-1.19941	1	Prostate Cancer
TCGA-CM-6680-01	-1.19891	1	Colon Cancer
TCGA-A8-A08O-01	-1.19871	1	Breast Cancer
TCGA-92-8063-01	-1.19841	1	Lung Squamous Cell Carcinoma
TCGA-85-8353-01	-1.19791	1	Lung Squamous Cell Carcinoma
TCGA-18-3408-01	-1.19781	1	Lung Squamous Cell Carcinoma
TCGA-SR-A6MT-01	-1.19691	1	Pheochromocytoma & Paraganglioma
TCGA-OR-A5L8-01	-1.19611	1	Adrenocortical Cancer
TCGA-25-1321-01	-1.19601	1	Ovarian Cancer
TCGA-W3-A824-06	-1.19521	2	Melanoma
TCGA-23-1114-01	-1.19511	1	Ovarian Cancer
TCGA-DA-A1HW-06	-1.19501	2	Melanoma
TCGA-49-6767-01	-1.19481	1	Lung Adenocarcinoma
TCGA-D3-A2JL-06	-1.19441	2	Melanoma
TCGA-69-8255-01	-1.19401	1	Lung Adenocarcinoma
TCGA-G7-A8LD-01	-1.19371	1	Kidney Papillary Cell Carcinoma
TCGA-VD-AA8Q-01	-1.19331	1	Ocular melanomas
TCGA-AX-A3FS-01	-1.19181	1	Endometrioid Cancer
TCGA-KR-A7K7-01	-1.19141	1	Liver Cancer
TCGA-HC-A4ZV-01	-1.19041	1	Prostate Cancer
TCGA-CH-5791-01	-1.19021	1	Prostate Cancer
TCGA-HZ-A9TJ-06	-1.19011	2	Pancreatic Cancer
TCGA-66-2781-01	-1.18991	1	Lung Squamous Cell Carcinoma
TCGA-B6-A0IO-01	-1.18931	1	Breast Cancer
TCGA-22-4613-01	-1.18911	1	Lung Squamous Cell Carcinoma
TCGA-56-A4BY-01	-1.18881	1	Lung Squamous Cell Carcinoma
TCGA-05-4432-01	-1.18871	1	Lung Adenocarcinoma
TCGA-CM-5863-01	-1.18821	1	Colon Cancer
TCGA-DX-AB2E-01	-1.18701	1	Sarcoma
TCGA-05-4397-01	-1.18661	1	Lung Adenocarcinoma
TCGA-44-6776-01	-1.18611	1	Lung Adenocarcinoma
TCGA-T2-A6X2-01	-1.18581	1	Head and Neck Cancer
TCGA-K1-A42X-01	-1.18471	1	Sarcoma
TCGA-C5-A7X3-01	-1.18441	1	Cervical Cancer
TCGA-A2-A0CW-01	-1.18431	1	Breast Cancer
TCGA-85-8351-01	-1.18361	1	Lung Squamous Cell Carcinoma
TCGA-MI-A75I-01	-1.18321	1	Liver Cancer
TCGA-YL-A9WI-01	-1.18291	1	Prostate Cancer
TCGA-ER-A19L-06	-1.18231	2	Melanoma
TCGA-KK-A8IF-01	-1.18191	1	Prostate Cancer
TCGA-E2-A15J-01	-1.18181	1	Breast Cancer
TCGA-F5-6863-01	-1.18161	1	Rectal Cancer
TCGA-CV-7255-01	-1.18111	1	Head and Neck Cancer
TCGA-DJ-A1QH-01	-1.18111	1	Thyroid Cancer
TCGA-77-8140-01	-1.18091	1	Lung Squamous Cell Carcinoma
TCGA-60-2710-01	-1.18091	1	Lung Squamous Cell Carcinoma
TCGA-WC-A882-01	-1.18011	1	Ocular melanomas
TCGA-KL-8328-01	-1.18001	1	Kidney Chromophobe
TCGA-EJ-5530-01	-1.18001	1	Prostate Cancer
TCGA-VP-A879-01	-1.18001	1	Prostate Cancer
TCGA-D8-A1X5-01	-1.17981	1	Breast Cancer
TCGA-77-7139-01	-1.17901	1	Lung Squamous Cell Carcinoma
TCGA-VP-A87H-01	-1.17871	1	Prostate Cancer
TCGA-F5-6571-01	-1.17861	1	Rectal Cancer
TCGA-G3-A7M5-01	-1.17751	1	Liver Cancer
TCGA-CN-5363-01	-1.17641	1	Head and Neck Cancer
TCGA-HD-7229-01	-1.17641	1	Head and Neck Cancer
TCGA-CR-6467-01	-1.17591	1	Head and Neck Cancer
TCGA-CV-A45P-01	-1.17541	1	Head and Neck Cancer
TCGA-F5-6810-01	-1.17491	1	Rectal Cancer
TCGA-EW-A1J1-01	-1.17481	1	Breast Cancer
TCGA-K4-A54R-11	-1.17461	0	Bladder Cancer
TCGA-P3-A6T4-01	-1.17441	1	Head and Neck Cancer
TCGA-67-6216-01	-1.17421	1	Lung Adenocarcinoma
TCGA-22-1012-01	-1.17421	1	Lung Squamous Cell Carcinoma
TCGA-C8-A12U-01	-1.17311	1	Breast Cancer
TCGA-CV-7416-01	-1.17281	1	Head and Neck Cancer
TCGA-MY-A5BF-01	-1.17141	1	Cervical Cancer
TCGA-GD-A3OQ-01	-1.17081	1	Bladder Cancer
TCGA-WE-AAA0-06	-1.17051	2	Melanoma
TCGA-FE-A230-01	-1.16881	1	Thyroid Cancer
TCGA-EK-A2RJ-01	-1.16761	1	Cervical Cancer
TCGA-BB-7863-01	-1.16691	1	Head and Neck Cancer
TCGA-W6-AA0S-01	-1.16671	1	Bile Duct Cancer
TCGA-HC-7736-01	-1.16541	1	Prostate Cancer
TCGA-BH-A1FM-01	-1.16501	1	Breast Cancer
TCGA-L9-A8F4-01	-1.16501	1	Lung Adenocarcinoma
TCGA-YL-A8HM-01	-1.16451	1	Prostate Cancer
TCGA-DK-A1A5-01	-1.16341	1	Bladder Cancer
TCGA-WC-A87W-01	-1.16321	1	Ocular melanomas
TCGA-HC-7213-01	-1.16281	1	Prostate Cancer
TCGA-A8-A084-01	-1.16261	1	Breast Cancer
TCGA-L3-A4E7-01	-1.16121	1	Lung Squamous Cell Carcinoma
TCGA-LL-A7T0-01	-1.16081	1	Breast Cancer
TCGA-OL-A5D7-01	-1.16031	1	Breast Cancer
TCGA-CR-7370-01	-1.15951	1	Head and Neck Cancer
TCGA-FD-A5BU-01	-1.15881	1	Bladder Cancer
TCGA-EJ-8472-01	-1.15821	1	Prostate Cancer
TCGA-JW-A852-01	-1.15771	1	Cervical Cancer
TCGA-S3-AA0Z-01	-1.15721	1	Breast Cancer
TCGA-CQ-7068-01	-1.15711	1	Head and Neck Cancer
TCGA-CI-6620-01	-1.15701	1	Rectal Cancer
TCGA-HD-A6HZ-01	-1.15681	1	Head and Neck Cancer
TCGA-2G-AAGO-01	-1.15631	1	Testicular Cancaer
TCGA-57-1993-01	-1.15621	1	Ovarian Cancer
TCGA-24-2026-01	-1.15601	1	Ovarian Cancer
TCGA-CR-7367-01	-1.15431	1	Head and Neck Cancer
TCGA-75-6211-01	-1.15411	1	Lung Adenocarcinoma
TCGA-NC-A5HO-01	-1.15391	1	Lung Squamous Cell Carcinoma
TCGA-78-7166-01	-1.15381	1	Lung Adenocarcinoma
TCGA-CV-7435-01	-1.15351	1	Head and Neck Cancer
TCGA-66-2734-01	-1.15351	1	Lung Squamous Cell Carcinoma
TCGA-25-1324-01	-1.15241	1	Ovarian Cancer
TCGA-78-8662-01	-1.15191	1	Lung Adenocarcinoma
TCGA-ZF-A9RC-01	-1.15161	1	Bladder Cancer
TCGA-77-7338-01	-1.15131	1	Lung Squamous Cell Carcinoma
TCGA-34-8456-01	-1.15121	1	Lung Squamous Cell Carcinoma
TCGA-WC-A888-01	-1.15121	1	Ocular melanomas
TCGA-43-6647-01	-1.15081	1	Lung Squamous Cell Carcinoma
TCGA-D8-A1XA-01	-1.15031	1	Breast Cancer
TCGA-KL-8325-01	-1.15021	1	Kidney Chromophobe
TCGA-EJ-5515-01	-1.14981	1	Prostate Cancer
TCGA-F7-A61V-01	-1.14871	1	Head and Neck Cancer
TCGA-DD-A11A-01	-1.14751	1	Liver Cancer
TCGA-A2-A04R-01	-1.14631	1	Breast Cancer
TCGA-E7-A85H-01	-1.14611	1	Bladder Cancer
TCGA-63-A5MI-01	-1.14601	1	Lung Squamous Cell Carcinoma
TCGA-EI-6917-01	-1.14581	1	Rectal Cancer
TCGA-09-2054-01	-1.14481	1	Ovarian Cancer
TCGA-MP-A4TC-01	-1.14441	1	Lung Adenocarcinoma
TCGA-EJ-7789-01	-1.14381	1	Prostate Cancer
TCGA-C8-A274-01	-1.14341	1	Breast Cancer
TCGA-IS-A3K6-01	-1.14261	1	Sarcoma
TCGA-64-5779-01	-1.14251	1	Lung Adenocarcinoma
TCGA-4Z-AA86-01	-1.14241	1	Bladder Cancer
TCGA-EM-A3FO-01	-1.14231	1	Thyroid Cancer
TCGA-A2-A25B-01	-1.14161	1	Breast Cancer
TCGA-BC-4073-01	-1.14151	1	Liver Cancer
TCGA-E2-A14O-01	-1.14141	1	Breast Cancer
TCGA-KK-A7AZ-01	-1.14081	1	Prostate Cancer
TCGA-A2-A0EY-01	-1.13971	1	Breast Cancer
TCGA-G9-6339-01	-1.13951	1	Prostate Cancer
TCGA-F7-A50J-01	-1.13931	1	Head and Neck Cancer
TCGA-E7-A97Q-01	-1.13911	1	Bladder Cancer
TCGA-AO-A0J3-01	-1.13861	1	Breast Cancer
TCGA-CV-7438-01	-1.13861	1	Head and Neck Cancer
TCGA-CM-6165-01	-1.13851	1	Colon Cancer
TCGA-UC-A7PG-01	-1.13831	1	Cervical Cancer
TCGA-A8-A0A9-01	-1.13801	1	Breast Cancer
TCGA-DQ-7591-01	-1.13801	1	Head and Neck Cancer
TCGA-CM-4751-01	-1.13781	1	Colon Cancer
TCGA-V4-A9F1-01	-1.13771	1	Ocular melanomas
TCGA-B6-A0I2-01	-1.13751	1	Breast Cancer
TCGA-KN-8436-01	-1.13751	1	Kidney Chromophobe
TCGA-44-A47A-01	-1.13721	1	Lung Adenocarcinoma
TCGA-A6-2684-01	-1.13691	1	Colon Cancer
TCGA-EJ-5522-01	-1.13671	1	Prostate Cancer
TCGA-CN-5364-01	-1.13641	1	Head and Neck Cancer
TCGA-ER-A193-06	-1.13611	2	Melanoma
TCGA-XS-A8TJ-01	-1.13521	1	Cervical Cancer
TCGA-A8-A06O-01	-1.13511	1	Breast Cancer
TCGA-CN-4742-01	-1.13471	1	Head and Neck Cancer
TCGA-C8-A137-01	-1.13461	1	Breast Cancer
TCGA-B3-3926-01	-1.13451	1	Kidney Papillary Cell Carcinoma
TCGA-EE-A181-06	-1.13421	2	Melanoma
TCGA-66-2780-01	-1.13321	1	Lung Squamous Cell Carcinoma
TCGA-CV-5441-01	-1.13261	1	Head and Neck Cancer
TCGA-3X-AAVC-01	-1.13211	1	Bile Duct Cancer
TCGA-HC-7742-01	-1.13151	1	Prostate Cancer
TCGA-DX-A6B7-01	-1.13121	1	Sarcoma
TCGA-ER-A19M-06	-1.13101	2	Melanoma
TCGA-HD-A6I0-01	-1.13051	1	Head and Neck Cancer
TCGA-21-5782-01	-1.13021	1	Lung Squamous Cell Carcinoma
TCGA-ZF-AA4R-01	-1.12921	1	Bladder Cancer
TCGA-CQ-A4CH-01	-1.12901	1	Head and Neck Cancer
TCGA-CV-7178-01	-1.12891	1	Head and Neck Cancer
TCGA-KM-8442-01	-1.12871	1	Kidney Chromophobe
TCGA-05-4418-01	-1.12771	1	Lung Adenocarcinoma
TCGA-HC-7209-01	-1.12761	1	Prostate Cancer
[truncated: 7,756 more rows]

## Sheet: Sheet1
_SAMPLE_ID	user: LMO2	sample_type	_cohort
TCGA-AB-2872-03	0.905488	1	Acute Myeloid Leukemia
TCGA-AB-2862-03	1.44969	1	Acute Myeloid Leukemia
TCGA-AB-2998-03	1.47519	1	Acute Myeloid Leukemia
TCGA-AB-2901-03	1.48399	1	Acute Myeloid Leukemia
TCGA-AB-2877-03	1.62349	1	Acute Myeloid Leukemia
TCGA-AB-2909-03	1.75669	1	Acute Myeloid Leukemia
TCGA-AB-2994-03	1.77139	1	Acute Myeloid Leukemia
TCGA-AB-2849-03	1.77689	1	Acute Myeloid Leukemia
TCGA-AB-2840-03	1.85489	1	Acute Myeloid Leukemia
TCGA-AB-2867-03	1.87879	1	Acute Myeloid Leukemia
TCGA-AB-2858-03	2.01699	1	Acute Myeloid Leukemia
TCGA-AB-2882-03	2.03429	1	Acute Myeloid Leukemia
TCGA-AB-2879-03	2.08749	1	Acute Myeloid Leukemia
TCGA-AB-3002-03	2.10079	1	Acute Myeloid Leukemia
TCGA-AB-2900-03	2.10709	1	Acute Myeloid Leukemia
TCGA-AB-2844-03	2.13209	1	Acute Myeloid Leukemia
TCGA-AB-2812-03	2.19279	1	Acute Myeloid Leukemia
TCGA-AB-2897-03	2.19299	1	Acute Myeloid Leukemia
TCGA-AB-2841-03	2.30499	1	Acute Myeloid Leukemia
TCGA-AB-2871-03	2.30769	1	Acute Myeloid Leukemia
TCGA-AB-2991-03	2.30779	1	Acute Myeloid Leukemia
TCGA-AB-2895-03	2.30859	1	Acute Myeloid Leukemia
TCGA-AB-3012-03	2.33969	1	Acute Myeloid Leukemia
TCGA-AB-2980-03	2.36869	1	Acute Myeloid Leukemia
TCGA-AB-2903-03	2.36919	1	Acute Myeloid Leukemia
TCGA-AB-2823-03	2.37139	1	Acute Myeloid Leukemia
TCGA-AB-2891-03	2.37419	1	Acute Myeloid Leukemia
TCGA-AB-2874-03	2.37869	1	Acute Myeloid Leukemia
TCGA-AB-2992-03	2.38859	1	Acute Myeloid Leukemia
TCGA-AB-2880-03	2.39159	1	Acute Myeloid Leukemia
TCGA-AB-2988-03	2.40779	1	Acute Myeloid Leukemia
TCGA-AB-2848-03	2.41679	1	Acute Myeloid Leukemia
TCGA-AB-3006-03	2.45179	1	Acute Myeloid Leukemia
TCGA-AB-2993-03	2.48749	1	Acute Myeloid Leukemia
TCGA-AB-2825-03	2.48769	1	Acute Myeloid Leukemia
TCGA-AB-3008-03	2.48929	1	Acute Myeloid Leukemia
TCGA-AB-2931-03	2.51959	1	Acute Myeloid Leukemia
TCGA-AB-2860-03	2.59149	1	Acute Myeloid Leukemia
TCGA-AB-2984-03	2.61999	1	Acute Myeloid Leukemia
TCGA-AB-2873-03	2.62109	1	Acute Myeloid Leukemia
TCGA-AB-2869-03	2.63089	1	Acute Myeloid Leukemia
TCGA-AB-2863-03	2.63419	1	Acute Myeloid Leukemia
TCGA-AB-2911-03	2.64929	1	Acute Myeloid Leukemia
TCGA-AB-2837-03	2.66439	1	Acute Myeloid Leukemia
TCGA-AB-2976-03	2.68099	1	Acute Myeloid Leukemia
TCGA-AB-2847-03	2.69779	1	Acute Myeloid Leukemia
TCGA-AB-2834-03	2.70049	1	Acute Myeloid Leukemia
TCGA-AB-2868-03	2.70359	1	Acute Myeloid Leukemia
TCGA-AB-2811-03	2.70839	1	Acute Myeloid Leukemia
TCGA-AB-2982-03	2.71159	1	Acute Myeloid Leukemia
TCGA-AB-3007-03	2.71209	1	Acute Myeloid Leukemia
TCGA-AB-2956-03	2.71439	1	Acute Myeloid Leukemia
TCGA-AB-2919-03	2.71959	1	Acute Myeloid Leukemia
TCGA-AB-2944-03	2.73009	1	Acute Myeloid Leukemia
TCGA-AB-2835-03	2.73329	1	Acute Myeloid Leukemia
TCGA-AB-2815-03	2.73799	1	Acute Myeloid Leukemia
TCGA-AB-2821-03	2.74199	1	Acute Myeloid Leukemia
TCGA-AB-2828-03	2.74729	1	Acute Myeloid Leukemia
TCGA-AB-2803-03	2.75669	1	Acute Myeloid Leukemia
TCGA-AB-2824-03	2.75829	1	Acute Myeloid Leukemia
TCGA-AB-2940-03	2.79119	1	Acute Myeloid Leukemia
TCGA-AB-2954-03	2.80739	1	Acute Myeloid Leukemia
TCGA-AB-2972-03	2.81369	1	Acute Myeloid Leukemia
TCGA-AB-2971-03	2.81809	1	Acute Myeloid Leukemia
TCGA-AB-2979-03	2.83369	1	Acute Myeloid Leukemia
TCGA-AB-2870-03	2.86599	1	Acute Myeloid Leukemia
TCGA-AB-2904-03	2.86599	1	Acute Myeloid Leukemia
TCGA-AB-2857-03	2.88059	1	Acute Myeloid Leukemia
TCGA-AB-2899-03	2.88309	1	Acute Myeloid Leukemia
TCGA-AB-2886-03	2.88589	1	Acute Myeloid Leukemia
TCGA-AB-2915-03	2.89359	1	Acute Myeloid Leukemia
TCGA-AB-2843-03	2.90239	1	Acute Myeloid Leukemia
TCGA-AB-2912-03	2.90569	1	Acute Myeloid Leukemia
TCGA-AB-2896-03	2.91029	1	Acute Myeloid Leukemia
TCGA-AB-2846-03	2.92289	1	Acute Myeloid Leukemia
TCGA-AB-2966-03	2.93919	1	Acute Myeloid Leukemia
TCGA-AB-2807-03	2.94089	1	Acute Myeloid Leukemia
TCGA-AB-3000-03	2.94409	1	Acute Myeloid Leukemia
TCGA-AB-2842-03	2.95439	1	Acute Myeloid Leukemia
TCGA-AB-2999-03	2.95719	1	Acute Myeloid Leukemia
TCGA-AB-2830-03	2.95909	1	Acute Myeloid Leukemia
TCGA-AB-2881-03	2.96369	1	Acute Myeloid Leukemia
TCGA-AB-2861-03	2.96899	1	Acute Myeloid Leukemia
TCGA-AB-2898-03	2.97159	1	Acute Myeloid Leukemia
TCGA-AB-2967-03	2.98319	1	Acute Myeloid Leukemia
TCGA-AB-2996-03	2.99159	1	Acute Myeloid Leukemia
TCGA-AB-2884-03	2.99839	1	Acute Myeloid Leukemia
TCGA-AB-2970-03	2.99849	1	Acute Myeloid Leukemia
TCGA-AB-2836-03	3.00109	1	Acute Myeloid Leukemia
TCGA-AB-2933-03	3.00329	1	Acute Myeloid Leukemia
TCGA-AB-2941-03	3.00439	1	Acute Myeloid Leukemia
TCGA-AB-2889-03	3.02269	1	Acute Myeloid Leukemia
TCGA-AB-2955-03	3.02409	1	Acute Myeloid Leukemia
TCGA-AB-2964-03	3.02769	1	Acute Myeloid Leukemia
TCGA-AB-2813-03	3.03529	1	Acute Myeloid Leukemia
TCGA-AB-2950-03	3.04339	1	Acute Myeloid Leukemia
TCGA-AB-2937-03	3.06339	1	Acute Myeloid Leukemia
TCGA-AB-2965-03	3.07299	1	Acute Myeloid Leukemia
TCGA-AB-3011-03	3.07629	1	Acute Myeloid Leukemia
TCGA-AB-2808-03	3.08139	1	Acute Myeloid Leukemia
TCGA-AB-2948-03	3.08189	1	Acute Myeloid Leukemia
TCGA-AB-2918-03	3.10089	1	Acute Myeloid Leukemia
TCGA-AB-2810-03	3.10119	1	Acute Myeloid Leukemia
TCGA-AB-2985-03	3.10619	1	Acute Myeloid Leukemia
TCGA-AB-3001-03	3.10619	1	Acute Myeloid Leukemia
TCGA-AB-2939-03	3.12539	1	Acute Myeloid Leukemia
TCGA-AB-2924-03	3.12569	1	Acute Myeloid Leukemia
TCGA-AB-2855-03	3.14679	1	Acute Myeloid Leukemia
TCGA-AB-2817-03	3.14959	1	Acute Myeloid Leukemia
TCGA-AB-2932-03	3.15309	1	Acute Myeloid Leukemia
TCGA-AB-2995-03	3.16189	1	Acute Myeloid Leukemia
TCGA-AB-2935-03	3.16569	1	Acute Myeloid Leukemia
TCGA-AB-2845-03	3.17279	1	Acute Myeloid Leukemia
TCGA-AB-2888-03	3.17529	1	Acute Myeloid Leukemia
TCGA-AB-2973-03	3.18509	1	Acute Myeloid Leukemia
TCGA-AB-2986-03	3.19649	1	Acute Myeloid Leukemia
TCGA-AB-2875-03	3.20419	1	Acute Myeloid Leukemia
TCGA-AB-2890-03	3.22049	1	Acute Myeloid Leukemia
TCGA-AB-2856-03	3.22079	1	Acute Myeloid Leukemia
TCGA-AB-2938-03	3.22759	1	Acute Myeloid Leukemia
TCGA-AB-2946-03	3.23749	1	Acute Myeloid Leukemia
TCGA-AB-3005-03	3.24559	1	Acute Myeloid Leukemia
TCGA-AB-2913-03	3.24709	1	Acute Myeloid Leukemia
TCGA-AB-2990-03	3.25939	1	Acute Myeloid Leukemia
TCGA-AB-2952-03	3.28139	1	Acute Myeloid Leukemia
TCGA-AB-2963-03	3.28509	1	Acute Myeloid Leukemia
TCGA-AB-2826-03	3.29109	1	Acute Myeloid Leukemia
TCGA-AB-2866-03	3.29209	1	Acute Myeloid Leukemia
TCGA-AB-2822-03	3.29779	1	Acute Myeloid Leukemia
TCGA-AB-2885-03	3.30249	1	Acute Myeloid Leukemia
TCGA-AB-2917-03	3.32139	1	Acute Myeloid Leukemia
TCGA-AB-2942-03	3.32929	1	Acute Myeloid Leukemia
TCGA-AB-2914-03	3.34069	1	Acute Myeloid Leukemia
TCGA-AB-2865-03	3.34219	1	Acute Myeloid Leukemia
TCGA-AB-2816-03	3.35699	1	Acute Myeloid Leukemia
TCGA-AB-2839-03	3.38149	1	Acute Myeloid Leukemia
TCGA-AB-2859-03	3.38869	1	Acute Myeloid Leukemia
TCGA-AB-2969-03	3.39249	1	Acute Myeloid Leukemia
TCGA-AB-2805-03	3.40099	1	Acute Myeloid Leukemia
TCGA-AB-2930-03	3.42129	1	Acute Myeloid Leukemia
TCGA-AB-2851-03	3.42719	1	Acute Myeloid Leukemia
TCGA-AB-2929-03	3.42859	1	Acute Myeloid Leukemia
TCGA-AB-2934-03	3.43459	1	Acute Myeloid Leukemia
TCGA-AB-3009-03	3.45129	1	Acute Myeloid Leukemia
TCGA-AB-2818-03	3.45249	1	Acute Myeloid Leukemia
TCGA-AB-2925-03	3.47329	1	Acute Myeloid Leukemia
TCGA-AB-2920-03	3.49809	1	Acute Myeloid Leukemia
TCGA-AB-2838-03	3.49939	1	Acute Myeloid Leukemia
TCGA-AB-2853-03	3.52539	1	Acute Myeloid Leukemia
TCGA-AB-2908-03	3.53029	1	Acute Myeloid Leukemia
TCGA-AB-2978-03	3.54329	1	Acute Myeloid Leukemia
TCGA-AB-2819-03	3.57559	1	Acute Myeloid Leukemia
TCGA-AB-2975-03	3.67219	1	Acute Myeloid Leukemia
TCGA-AB-2814-03	3.68549	1	Acute Myeloid Leukemia
TCGA-AB-2983-03	3.71639	1	Acute Myeloid Leukemia
TCGA-AB-2977-03	3.71699	1	Acute Myeloid Leukemia
TCGA-AB-2981-03	3.72389	1	Acute Myeloid Leukemia
TCGA-AB-2959-03	3.74909	1	Acute Myeloid Leukemia
TCGA-AB-2921-03	3.79759	1	Acute Myeloid Leukemia
TCGA-AB-2936-03	3.81649	1	Acute Myeloid Leukemia
TCGA-AB-2833-03	3.82099	1	Acute Myeloid Leukemia
TCGA-AB-2854-03	3.82189	1	Acute Myeloid Leukemia
TCGA-AB-2806-03	3.82449	1	Acute Myeloid Leukemia
TCGA-AB-2832-03	3.82849	1	Acute Myeloid Leukemia
TCGA-AB-2820-03	3.84659	1	Acute Myeloid Leukemia
TCGA-AB-2943-03	3.86879	1	Acute Myeloid Leukemia
TCGA-AB-2927-03	3.88799	1	Acute Myeloid Leukemia
TCGA-AB-2887-03	3.96459	1	Acute Myeloid Leukemia
TCGA-AB-2949-03	4.05689	1	Acute Myeloid Leukemia
TCGA-AB-2987-03	4.06579	1	Acute Myeloid Leukemia
TCGA-AB-2916-03	4.12539	1	Acute Myeloid Leukemia
TCGA-AB-2910-03	4.33669	1	Acute Myeloid Leukemia
TCGA-AB-2928-03	4.42289	1	Acute Myeloid Leukemia
